# Supplementary material for: Machine Learning Densities, Detonation Velocities, and Formation Enthalpies of Energetic Materials Using Quantum Chemistry Descriptors
Source: J Chem Theory Comput. 2025 Aug 28;21(17):8406–19. doi: 10.1021/acs.jctc.5c00865 (PMC12424169; doi:10.1021/acs.jctc.5c00865)
Supplement: Supplementary file 1 [file ct5c00865_si_001.zip]

Archive with 3 entries (3 files):
- VOD_data.csv
- paper_HOF_dataset.csv
- paper_densities_fullset.csv
