# Supplementary material for: Machine Learning Densities, Detonation Velocities, and Formation Enthalpies of Energetic Materials Using Quantum Chemistry Descriptors
Source: J Chem Theory Comput. 2025 Aug 28;21(17):8406–19. doi: 10.1021/acs.jctc.5c00865 (PMC12424169; doi:10.1021/acs.jctc.5c00865)
Supplement: Supplementary file 1 [file ct5c00865_si_001.zip › VOD_data.csv]

AvgGasWt	CDSA	CDSB	C_atoms	Cl_atoms	Dens_comp	DipMom	DispersionE	E_tot	E_tot_vol	F_atoms	GENP	HBA_vol	HBD_vol	HOF	H_atoms	H_ex	H_vib	MW	MolGasProd	MolRfrc	Molecule	NO2_prod	NO_count	NO_prod	N_atoms	OB	O_atoms	Polarizability	Polarizability_vol	Qcal_g	QuadMom	QuadMom_vol	SA	SA_vol	S_atoms	S_vib	TPSA	TPSA_vol	Volume	logP	rotors	rotors_vol	ChDensity	Dens_PK	VODexp	Dmax
32.9058518516425	0.0636567936252151	0.00354085585371268	6	0	1.67926813233242	4.8853	-0.0258440161849043	-956.15886714	-3.97700073040285	0	-0.0247930618733825	0.0291154598566765	0	-116.86887028127	5	-296.422020242609	0.39396752961424	243.1338	0.0277624912702425	0	2-MNDPy	1.3884780766113E-12	11	2.25221219196969E-12	5	-55.9362787074442	6	146.03607	0.6074153333874	1219.17240730252	-75.95557	-0.315925907032283	243.26677542674	1.01183200491434	0	0.0547579315956518	0	0	240.422099958515	0	4	0.0166374056323866	1.63	1.71	7.266	0.953216374269006
33.8863547933576	0.0622737611157635	-8.58652342168397E-05	6	0	1.92025517728728	0.396	-0.0348550392510601	-1421.64305041	-4.694988980623	0	-0.0269200719305828	0.0462351261167602	0	-215.673090126644	6	-468.062196462043	0.424226542614967	350.15944	0.0295103662759402	0	23-F	4.27715743321221E-10	18	9.10997296776581E-10	8	-22.846735190118	10	167.69389	0.55381058236858	1336.71163188416	-108.74528	-0.359132266814457	288.087054766478	0.951410093552436	0	0.0536012930863627	0	0	302.800082444785	0	4	0.0132100360333601	1.97	1.967	8.7	1.00152516522623
33.792666666608	0.0853673739896745	0.00356748066008696	3	0	1.68419325145549	1.0063	-0.0181849139428844	-635.05960832	-4.07475336453957	0	-0.0343151858241207	0.0320816606122928	0.00641633212245857	-32.5654791786004	2	-199.320023158356	0.327060717517383	158.07238	0.0284679714445215	0	24-DNI	1.38373924663883E-12	8	2.42437430457099E-12	4	-30.3658362074386	4	88.76675	0.569556949431249	1260.94149501865	-49.79688	-0.319513320742214	171.409962558895	1.09982324887606	0	0.040287853496472	0	0	155.852281477105	0	2	0.0128326642449171	1.76	1.77	8.13	0.994350282485876
31.1322222219619	0.0539635216262477	0.00465307693534929	7	0	1.52105049837178	5.4438	-0.0233734263849785	-680.33207432	-3.42157099372755	0	-0.0225215562302072	0.0201170641389939	0	-279.784523219807	6	-167.631876786075	0.443225915793497	182.13354	0.0247071461961738	0	24-DNT	3.66946344486707E-13	6	2.04665118070626E-13	2	-114.201920195479	4	116.75589	0.587196431933829	920.378952641425	-58.12445	-0.292323322173436	205.108991612677	1.03154768493915	0	0.0444899338165409	0	0	198.836170743553	0	2	0.010058532069497	1.507	1.518	6.35	0.992753623188406
33.792666666608	0.069689310209851	0.00325766902242512	3	0	1.68690161442561	4.4492	-0.0191165934488848	-635.03136755	-4.08112451042788	0	-0.0344166401968696	0.0321332513555446	0	41.58065200738	2	-217.041373773464	0.328436373718081	158.07238	0.0284679714445215	0	34-DNP	1.38373924663883E-12	8	2.42437430457099E-12	4	-30.3658362074386	4	83.70453	0.537939740417546	1373.05058463385	-47.21904	-0.303460256217503	167.449658636944	1.07614039407621	0	0.0412240849501473	0	0	155.602056719269	0	2	0.0128533005422179	1.75	1.827	8.104	0.957854406130268
31.3778174985659	0.0636476781952115	0.00181855615639969	1	0	1.70726748390378	5.4875	-0.0145249017553795	-462.62418248	-4.13419191719105	0	-0.0464826528133317	0.0536183633336519	0.00893639388894198	265.50229707632	1	-164.509623348557	0.292407615583246	115.05094	0.0318699416678135	0	5-NT	1.04363899149097E-10	7	2.07358391711269E-10	5	-6.9534416667956	2	55.09505	0.492351068130953	1429.88508697588	-32.62617	-0.291560306207582	129.07216441403	1.15343970130206	0	0.0306494031050447	0	0	111.901960950649	0	0	0	1.73	1.899	8.9	0.91100579252238
31.6152999999055	0.0479954191136732	0.00105297170801787	3	0	1.68879128527078	5.7549	-0.0195467139061661	-669.33237965	-4.00220362880027	0	-0.0286149994655896	0.0418557748786207	0.00597939641123152	151.493964652689	2	-194.960273935759	0.324293785567984	170.08638	0.0293968276590303	0	ACAF	1.48827569205915E-12	9	2.94190200610075E-12	6	-37.627939403496	3	100.0199	0.598058631111736	1146.24271464746	-50.60256	-0.302572765663128	180.79327158759	1.08103463930564	0	0.0477297305544822	0	0	167.240960663125	0	2	0.011958792822463	1.773	1.773	7.982	1
34.2549599995172	0.0629487525647782	0.00435016720325575	6	0	1.76432824365405	6.0215	-0.0258440472082916	-954.9827411	-4.20819955430358	0	-0.030216300171642	0.030845999212713	0.00440657131610185	-63.5905514693014	3	-295.456532497868	0.352908609229848	241.11792	0.0259209269886908	0	ADNBF	5.60023502788566E-12	11	9.98178328616918E-12	5	-49.7681798184059	6	151.13829	0.666001653478684	1225.36115315638	-76.42218	-0.336759786301973	226.690344752399	0.998927170823162	0	0.0496745619289427	0	0	226.933805960644	0	2	0.00881314263220371	1.901	1.91	8.22	0.995287958115183
32.3970476182697	0.0669456580831363	0.00263318317254762	3	0	1.71265806914255	1.5883	-0.0210894865296624	-690.38702544	-4.11386172874815	0	-0.0354451839411229	0.0297938806579273	0.00595877613158546	-33.6078287867823	3	-205.920551685289	0.372464899180238	173.08702	0.0303315638578054	0	ADNP	7.86598972124639E-12	9	1.75046823892129E-11	5	-32.3536681144548	4	100.89301	0.601198859831813	1189.69378342344	-53.50859	-0.318845708926792	179.98975763506	1.07251867172565	0	0.0459803890857257	0	0	167.819696178774	0	2	0.0119175522631709	1.722	1.9	8.13	0.906315789473684
32.0175999997882	0.0538407756237124	0.00396358430797684	5	0	1.6658675723926	0.8757	-0.0235831287420893	-712.4469381	-3.88210544971035	0	-0.0262825853053279	0.0272448742643446	0.00544897485286891	-161.408593396753	4	-182.22509140596	0.402138731563061	184.10966	0.0271577276281574	0	ADPy	8.05238652975845E-13	8	1.25041183589594E-12	4	-69.5237827281849	4	111.85216	0.60947960707907	989.763879885284	-58.60162	-0.31931875371738	187.703732403905	1.02279291765851	0	0.0461948254152745	0	0	183.520758858613	0	2	0.0108979497057378	1.67	1.76	6.973	0.948863636363636
33.1077272725126	0.0671500102016698	0.00367924149719509	5	0	1.7070247770531	3.8143	-0.0240582056237992	-787.59492892	-4.04600941840671	0	-0.0370143407366519	0.0256858523959445	0.0051371704791889	-142.137084797631	4	-235.182104416759	0.393523502821119	200.10906	0.0274850124227419	0	ADPyOx	1.30632574198446E-12	9	2.20354317274341E-12	4	-55.9694798426418	5	130.69709	0.671413232463895	1175.26964754499	-64.26042	-0.33011673260428	199.268687944542	1.0236772211354	0	0.0473121495142181	0	0	194.659687477977	0	2	0.0102743409583778	1.69	1.83	6.963	0.923497267759563
33.1077272725126	0.0646550221472512	0.00152939720473563	5	0	1.71169326215868	3.4963	-0.0237538161936504	-787.69277612	-4.05757874701375	0	-0.0308094465527917	0.0309073197319428	0.0103024399106476	-399.03487219399	4	-173.782059803817	0.398328097260582	200.10906	0.0274850124227419	0	AHDPy	1.30632574198446E-12	9	2.20354317274341E-12	4	-55.9694798426418	5	125.80654	0.648057159358243	868.436740464508	-61.06031	-0.314535087350258	200.847432964954	1.03460930466463	0	0.0459606645149407	0	0	194.128771179048	0	2	0.0103024399106476	1.72	1.85	6.813	0.92972972972973
27.4809229445596	0.0552558471831129	0.00146305702551269	1	0	1.57232094104869	6.6398	-0.0176198872904935	-465.01025978	-3.69748112775331	0	-0.0541553738552273	0.0397569843889318	0.0238541906333591	70.1375568580581	5	-135.220310293253	0.499326313990916	119.0827	0.0363892769809233	0	ANQ	1.12694738255296E-10	7	2.05432166017319E-10	5	-33.5901016688402	2	67.58296	0.53737893713556	1135.51599261062	-34.13777	-0.271442957792589	145.482706168919	1.15679073560345	0	0.0462345666071111	0	0	125.764065782413	0	3	0.0238541906333591	1.66	1.722	8.522	0.963995354239257
29.6648235088928	0.0674411079693186	0.00242549340331984	2	0	1.63947033599492	3.8564	-0.0175023045565356	-501.95468653	-3.83944427923049	0	-0.0429192243310246	0.0305959432774498	0.0152979716387249	46.379843038503	3	-128.336055920193	0.398225346374725	129.07752	0.0329259502456192	0	ANTA	1.93105745475008E-10	7	3.47802310199011E-10	5	-43.3847814863502	2	73.96862	0.565784925457809	994.255668378142	-36.8243	-0.281668548507948	148.467810627678	1.1356281781229	0	0.0355055461918156	0	0	130.736286301986	0	1	0.00764898581936244	1.752	1.819	7.71	0.963166575041231
30.3300968468967	0.063582779983218	0.00144104755365424	4	0	1.77507645039839	6.3336	-0.0323678902041955	-1565.46022301	-4.35586527266189	0	-0.034198654504148	0.0361722691591142	0.0111299289720351	185.114182296778	8	-552.069964152536	0.413027842197317	384.18072	0.0329706597003226	0	APX	5.58061428797121E-08	22	8.55791688817338E-08	12	-8.32941330319751	10	194.06088	0.539970952662658	1437.00590740872	-120.06032	-0.334065708489952	338.334035589962	0.94140844623457	0	0.0704518765374067	0	0	359.391332150487	0	13	0.0361722691591142	0.63	1.911	4.853	0.32967032967033
33.8863547933576	0.0618130618486179	-9.51196478038529E-05	6	0	1.90060636066107	1.8004	-0.0345364025642587	-1421.64289472	-4.64694747246109	0	-0.0266831858746536	0.0457620298712699	0	-215.264326089436	6	-468.159893411382	0.419855248408006	350.15944	0.0295103662759402	0	Avrora	4.27715743321221E-10	18	9.10997296776581E-10	8	-22.846735190118	10	167.83838	0.54861606850754	1336.99063892546	-108.38711	-0.354286726105759	288.220264352878	0.942110310487267	0	0.0528760961556096	0	0	305.930485150734	0	4	0.0130748656775057	1.96	1.966	8.68	0.996948118006104
28.9079999996057	0.0262030824809347	0.00125547081780846	4	0	1.6032914332442	0.011	-0.0241991540114886	-1004.94259183	-3.72945934855267	0	-0.0253606589644035	0.0445334017549559	0	414.684351774708	8	-347.313232343391	0.449321126992958	260.17092	0.0345926439434895	0	BAED	1.35647581245204E-12	14	2.25379193129496E-12	10	-49.1984269417966	4	148.04288	0.54940442100006	1334.94255370043	-84.77149	-0.314596901794685	282.842483858714	1.04966149725414	0	0.0643882606652799	0	0	269.460663841261	0	9	0.0334000513162169	1.51	1.61	7.773	0.937888198757764
32.682221436222	0.061444881811655	0.00159975806140513	4	0	1.81208103791517	0.5588	-0.0299322339812474	-1195.03872456	-4.43361046685103	0	-0.0300121587146029	0.0445201686847439	0	76.3909561240221	6	-431.171721384026	0.418661878267973	294.13924	0.03059775419894	0	BC-HMX	5.31676753622553E-09	16	5.47072623796131E-09	8	-16.3188019388369	8	144.58079	0.536396763281127	1465.8762339361	-92.7232	-0.34400437541577	264.875599368282	0.982692197029047	0	0.0563690679848957	0	0	269.540757695111	0	4	0.014840056228248	1.87	1.861	9.08	1.00483610961848
32.6657837836988	0.0635521470536107	0.00286679309001875	7	0	1.70165140688599	3.4447	-0.0290795731603791	-1255.21414805	-4.05549334624537	0	-0.0241452925958843	0.0290782574215809	0	-115.208177002625	7	-407.220270750634	0.410407631032314	317.17258	0.0291639334018554	0	BMNP	2.00904311473569E-12	15	3.17916929350789E-12	7	-47.9234365089189	8	187.71699	0.606498106402704	1283.90755200413	-99.29431	-0.320811722964251	306.490027734735	0.990243991513123	0	0.0632177415553537	0	0	309.509606078406	0	6	0.0193855049477206	1.6	1.66	7.361	0.963855421686747
35.4783333324644	0.0587158374109298	0.00541238066203755	6	0	1.82356580885184	1.3176	-0.0247459062951623	-1192.4656866	-4.42241895456843	0	-0.0191918108044252	0.0482122438032672	0	424.60950002041	0	-439.941187496786	0.265878409594836	296.1136	0.0253281173178883	0	BNFF	2.44865534366849E-13	15	1.53620111197353E-10	8	-27.0166584716136	7	149.62762	0.554914099626355	1485.7176012746	-92.72116	-0.343868859357057	271.678025165818	1.00755439886804	0	0.0554613909315216	0	0	269.641049129496	0	4	0.0148345365548514	1.84	1.839	8.6	1.0005437737901
26.5174991213594	0.0310335238923792	0.00197132379865259	4	0	1.73323925629386	0.5123	-0.0246989265074194	-920.8505247	-3.87304150702547	0	-0.043584888261782	0.0504712728479435	0.0168237576159812	822.923735578065	4	-224.079647937633	0.396200319536391	248.16836	0.032236180909067	0	BTATz	0	14	0	14	-64.4723606184125	0	164.19833	0.690608226217222	902.933991817623	-64.77901	-0.272456590710805	247.081156465628	1.03920837196351	0	0.0511305158375432	0	0	237.759012659594	0	0	0	1.75	1.76	7.25	0.994318181818182
35.2834544725157	0.0829245479827149	0.00155229190186549	4	0	1.8706685381531	2.2633	-0.0300075524683676	-1644.89051902	-4.77440207952518	0	-0.0230112471368725	0.0435384789229289	0	-122.207506968158	4	-375.739151997442	0.335138648752051	388.11976	0.0283417675548956	0	BTNEN	1.99999995532203	22	8.6966923386202E-08	8	16.48975563625	14	172.94627	0.501987835412944	968.101062407752	-117.17035	-0.340094587591146	328.891248494941	0.954628312702182	0	0.0696032368054568	0	0	344.522830633398	0	11	0.0319282178768145	1.86	1.96	8.8	0.948979591836735
33.9600530292947	0.0616372432426859	0.00408059785019163	11	0	1.77996485819346	1.5682	-0.0294367010755923	-1514.68017962	-4.17170672562449	0	-0.0289764861785104	0.0302960153564443	0	108.887953520705	3	-433.38064917143	0.335705455462533	389.19702	0.0237668828929933	0	BTPTAP	2.35691171618435E-08	17	3.99579734953285E-08	9	-63.7209401038065	8	288.92943	0.795764586200791	1113.52509629038	-133.33607	-0.367231965844357	353.708555678239	0.974178166775789	0	0.0559332520234544	0	0	363.084051502508	0	4	0.0110167328568888	1.78	1.868	7.43	0.952890792291221
33.1587142852875	0.0574137941295528	0.00397731513811581	6	0	1.8146580078575	5.7831	-0.0284838768544067	-1010.32480193	-4.31064163176362	0	-0.0306106494941127	0.0298661295503225	0.00853317987152072	-103.079956264538	4	-292.867993963477	0.389408707253822	256.13256	0.0273295983922845	0	CL-14	4.22774523402891E-12	12	7.07469151559367E-12	6	-49.9741227745508	6	160.68212	0.685564716048638	1143.42352242712	-80.10136	-0.341759656416717	228.707418479124	0.975800769916763	0	0.0528101669291022	0	0	234.379215030372	0	2	0.00853317987152072	1.89	1.91	8.22	0.989528795811518
33.7065955133087	0.0646807380251602	0.00150357780533702	6	0	1.93737976605904	1.7619	-0.0386356186147175	-1790.7957238	-4.76819674906698	0	-0.0272033889172432	0.0479270417851361	0	189.709697569288	6	-651.657183547447	0.397162951664976	438.18504	0.0296678490163696	0	CL-20	2.53529792834754E-08	24	4.43976218726422E-08	12	-10.9542763029975	12	210.85528	0.561426100843143	1487.17350904414	-137.20429	-0.365321985551663	347.901071357436	0.926326065780081	0	0.0614052300895418	0	0	375.570853730064	0	6	0.0159756805950454	2.04	2.044	9.56	0.998043052837573
28.014	0.0242827362236346	0.00176277693045479	3	0	1.68253994174178	1.5045	-0.0205477532022923	-770.95763007	-3.82716509334129	0	-0.0160273207481451	0.0595700455236763	0	801.420093706212	0	-191.543998903148	0.257967294513055	204.1125	0.0293955539224692	0	CTA	0	12	0	12	-47.0328862759508	0	136.71679	0.678685450345908	938.423658047145	-62.19082	-0.30872583154623	218.725436390168	1.08579035024569	0	0.0498276288174935	0	0	201.443525760452	0	0	0	1.49	1.723	6.94	0.864770748694138
29.863307692035	0.0341043520578843	0.00471587795080923	4	0	1.70916782692164	6.4692	-0.0231844883912092	-818.00600993	-3.96914960989641	0	-0.0293588755316044	0.0388178038959501	0.00970445097398752	339.535542280084	4	-253.602601053686	0.391944490813734	212.12636	0.030642113502798	0	DAAF	6.16627441465796E-12	11	1.01015703603106E-11	8	-52.7987186505251	3	134.94153	0.654766731119933	1195.5261055424	-63.95587	-0.310328302456859	214.140808791781	1.03905949022494	0	0.0486169655010754	0	0	206.090999414695	0	3	0.0145566764609813	1.693	1.747	8.01	0.969089868345736
26.3037142128838	0.031403277816849	0.00216205408031859	4	0	1.66433962258541	0.9632	-0.0226137832874655	-811.35980841	-3.69383824885103	0	-0.0399422305080378	0.0455265125356621	0.00910530250713243	803.257351834752	4	-219.38000518071	0.38440608467531	220.15496	0.0317957858138083	0	DAAT	0	12	0	12	-72.6760823376408	0	182.95604	0.83293504485351	996.479957484083	-52.13116	-0.237334990923861	232.301305029191	1.05758682754621	0	0.0519078905794889	0	0	219.652229943305	0	1	0.00455265125356621	1.64	1.76	7.4	0.931818181818182
28.6844999986673	0.029256181442762	0.00491990674985743	4	0	1.64879388523657	0.6401	-0.0209143276370235	-742.82863723	-3.76069934790623	0	-0.031649813786179	0.0405013932896269	0.0101253483224067	397.406148749561	4	-219.082997402217	0.39017545733412	196.12696	0.0305924284977362	0	DAAzF	4.56734894630155E-11	10	7.91042263358943E-11	8	-65.2638474588094	2	139.42543	0.705865521875669	1117.04682213102	-58.13745	-0.294330965913253	212.731565059257	1.07699059769786	0	0.0492659125550353	0	0	197.524068932437	0	2	0.0101253483224067	1.6	1.767	7.42	0.905489530277306
30.8737142853973	0.0523476810735373	0.00435926936108833	4	0	1.72590132366903	1.0741	-0.0226677177937053	-893.16149287	-4.0693264322451	0	-0.0313071900237442	0.0364487404773272	0.0091121851193318	339.136492591453	4	-301.858237807797	0.378494500986296	228.12576	0.0306848292804337	0	DAAzFO	1.18050217854039E-11	12	1.94866245859004E-11	8	-42.0820515841788	4	156.13444	0.711362960391602	1323.20978484761	-67.46158	-0.307361202701306	232.616701197287	1.05982322157898	0	0.0538392362480976	0	0	219.486322304508	0	1	0.0045560925596659	1.837	1.837	8.53	1
30.9748695650977	0.05559681834272	0.00332227803549209	5	0	1.68072743121349	6.5037	-0.0248045340189608	-767.81086407	-3.90281696620557	0	-0.030806300890305	0.0254152236497253	0.0101660894598901	-258.30491517141	5	-165.915970489626	0.433433503237331	199.1243	0.0288764354727489	0	DADPy	4.56821448287083E-13	9	4.20387201436377E-13	5	-68.2990473789487	4	132.27932	0.672381700406715	833.228141867298	-59.75651	-0.303745013235409	202.855237746314	1.03112224716815	0	0.0488042980088305	0	0	196.732480851257	0	2	0.0101660894598901	1.69	1.75	6.8	0.965714285714286
32.0175999999142	0.0638356571487236	0.00310945270389581	5	0	1.70939174370665	3.2105	-0.0255744309304178	-842.96434875	-4.03379158742454	0	-0.0330875819037975	0.02392622886962	0.00957049154784801	-253.457533969563	5	-215.425534303452	0.421680272913815	215.1237	0.0290530518023082	0	DADPyOx	7.10540078365777E-13	10	1.07431417044424E-12	5	-55.7818594603942	5	139.07808	0.665522794565464	1001.40307322462	-65.89292	-0.315313816961512	212.461225486604	1.01667918138249	0	0.049734230869845	0	0	208.975682179011	0	2	0.00957049154784801	1.8	1.878	7.328	0.958466453674122
31.0856279066012	0.0752921155209661	0.00330716657258145	8	0	1.77581060950792	16.4433	-0.0303788630139969	-1470.23149762	-4.14624410581158	0	-0.0353573811748444	0.0338415612441182	0.00564026020735304	152.558403464238	5	-360.816683554707	0.37807660467471	379.2088	0.0283484982416128	0	DANTNP	5.51824176850853E-12	19	9.10482402853572E-12	13	-52.741392077399	6	239.98107	0.676777839819502	951.498708771281	-115.66918	-0.326202136585578	349.133253030929	0.984601197067034	0	0.0605935972949718	0	0	354.593569529409	0	3	0.00846039031102956	1.81	1.865	8.2	0.970509383378016
32.9058518516425	0.061261784612117	0.00333135310419478	6	0	1.75013370423807	2.7836	-0.0272533909761722	-956.23187592	-4.14514772696954	0	-0.0256095873376213	0.0260092630125813	0.00866975433752709	-308.553395158045	5	-250.608319399457	0.413828145193391	243.1338	0.0277624912702425	0	DATB	1.3884780766113E-12	11	2.25221219196969E-12	5	-55.9362787074442	6	156.45505	0.678213424182758	1030.74241178913	-76.91485	-0.333416427203873	227.595425063952	0.986598211824759	0	0.054851107330863	0	0	230.687043961902	0	3	0.0130046315062906	1.79	1.839	7.52	0.973355084284938
30.017343731819	0.0382177039246799	0.00130683033270424	4	0	1.69259701960017	8.8777	-0.0298127950010814	-1264.71943085	-4.02624534615157	0	-0.0290654346835315	0.0477526309148929	0	498.778317273296	8	-454.119551415567	0.429196576957904	320.18312	0.033314269258513	0	DATH	3.1961399017817E-10	18	5.15207710271886E-10	12	-29.9828423184832	6	170.78655	0.54370047249186	1418.3119691493	-100.1462	-0.318816301741937	308.597410672337	0.982422550208518	0	0.0683362820474448	0	0	314.118818431884	0	11	0.0350185960042548	1.65	1.715	8.3	0.962099125364431
29.354999960915	0.0443093443396871	0.00204680400819183	4	0	1.59848528210429	0.0007	-0.0261337198507682	-676.65760157	-3.69822561032563	0	-0.0299554822122794	0.0327925875811776	0	-135.699660762098	8	-215.768338932287	0.54414749311075	176.13072	0.0340656076593816	0	Dazin	5.49209366115779E-10	8	1.01422002194451E-09	4	-72.6732962881206	4	94.9409	0.518892963047637	1225.0465956892	-56.43856	-0.308461070292591	187.930723555337	1.02712245189708	0	0.0420115892036024	0	0	182.968177950187	0	2	0.0109308625270592	1.64	1.635	7.47	1.00305810397554
36.0114999675665	0.0824450865574665	0.00390712281350758	4	0	1.8351675431884	2.5987	-0.0224980717097457	-1191.41641809	-4.57045681640347	0	-0.0212262071199805	0.0460338475818272	0	482.834760730389	0	-502.207110371373	0.251868723331712	288.0916	0.0277689456452466	0	DDF	8.41895417231685E-09	16	5.73226389186409E-08	8	0	8	171.24137	0.656908260523607	1743.22024790509	-86.17209	-0.330569404738958	271.070223174473	1.03986711146547	0	0.0591155699639941	0	0	260.677754095385	0	4	0.0153446158606091	1.98	2.002	9.87	0.989010989010989
32.1291167267368	0.0688926068995465	0.000993509760652992	5	0	1.82648312843499	5.1301	-0.0257143505240817	-1548.92276738	-4.67883821188716	2	-0.0257687251906432	0.0362484558462633	0	-755.054328597386	6	-488.447048918874	0.372293511213548	364.1315464	0.0311242839823188	0	DFPAO	1.26379837520123E-09	17	1.47905175110354E-09	6	-8.78803287338578	11	158.92574	0.480067722435393	1341.40272587729	-108.07226	-0.326454378734657	331.675712489844	1.00189436828884	0	0.07048609633689	0	0	331.04858454921	0	11	0.033227751192408	1.8	1.83	8.4	0.983606557377049
32.5955116814782	0.0724553302537206	0.0015023555961523	4	0	1.88191439737247	4.8795	-0.0269551966078049	-1434.45386753	-4.86579317070674	2	-0.0251835367282772	0.0373129635531166	0	-580.395104618252	4	-403.41792573138	0.343689851373324	334.1055664	0.0306789266296136	0	DFPNAP	0.499999686974079	16	6.55835602745989E-07	6	0	10	142.99277	0.485044001397199	1207.45646377049	-97.30554	-0.330068915230576	285.461702999854	0.968311101804016	0	0.0690222361523193	0	0	294.803707680335	0	9	0.0305287883616409	1.92	1.93	8.76	0.994818652849741
35.5087499999075	0.0684519520503524	0.00350333154206547	6	0	1.827742648463	0.526	-0.021950231957789	-1044.00441956	-4.61338750391057	2	-0.0252895640959141	0.0265136090469132	0	-502.978390293723	1	-232.335556542502	0.280523273241642	249.0854464	0.0240881195057284	0	DFTNB	5.93561511431583E-12	9	1.25898156222116E-11	3	-41.7527404764504	6	126.66742	0.55973507547686	932.754441901036	-75.98828	-0.335787258011229	231.173770028891	1.02154182674118	0	0.0572608417225729	0	0	226.298878790269	0	3	0.0132568045234566	1.85	1.85	7.8	1
24.7489090673466	0.0248631396049293	0.00154896153526109	2	0	1.55555414283946	0.9338	-0.0214537281154713	-517.46231264	-3.41076263075154	0	-0.0385328899367505	0.0395479540917726	0.0263653027278484	473.738508972563	6	-154.324094025404	0.519957345920231	142.12264	0.0386989714575245	0	DHT	0	8	0	8	-78.8051784008516	0	91.76559	0.604856890087405	1085.85158582337	-42.51116	-0.280204900678	169.579611876551	1.11775445089908	0	0.0504750076144022	0	0	151.714548521948	0	0	0	1.56	1.73	7.54	0.901734104046243
32.7447272721397	0.0698355689227608	0.00133445594673033	4	0	1.63875650985234	3.0235	-0.0206547573316713	-977.35816005	-4.01675826536537	0	-0.0275682077150366	0.0369883077319771	0	-343.730283785301	8	-339.462570134507	0.459921918958966	240.12832	0.0305392272492832	0	DINA	9.18934493390004E-14	12	4.24684719045161E-13	4	-26.6524165079737	8	123.67069	0.508263282127327	1413.6715325144	-76.94405	-0.316225577727181	261.382383085844	1.07423244681075	0	0.0650368127038083	0	0	243.320134168218	0	9	0.0369883077319771	1.62	1.67	7.713	0.970059880239521
33.1587136910996	0.0757721172242105	-0.00201306043987689	4	0	1.79729713648231	4.8392	-0.0262770764735864	-934.24290107	-4.35646843961048	0	-0.0424197579696923	0.027978602361041	0.00932620078701366	-366.999824456169	4	-229.789663771576	0.395436084481638	232.11116	0.0301579639486061	0	DINGU	9.15229005892061E-09	12	1.69604253453006E-08	6	-27.5729956284739	6	115.65849	0.539327150231406	989.998342912835	-72.92071	-0.340036591495797	219.025402984561	1.0213374428453	0	0.0515358739035536	0	0	214.4495969661	0	2	0.00932620078701366	1.94	1.98	8.15	0.97979797979798
34.8142999880163	0.0646197298150757	0.00178993550498217	6	0	1.66706593454935	6.8092	-0.0220623576400921	-824.5049212	-3.93969736382382	0	-0.035086749634501	0.0334478070872268	0	-75.487110372919	2	-237.412520272948	0.310570336505957	210.10388	0.0237977518583827	0	DINOL	1.66579660353081E-11	9	5.34749992637725E-11	4	-60.9222447486453	5	137.26229	0.655874656610141	1129.97684894229	-66.92651	-0.31979214221448	217.366317770038	1.03863238057616	0	0.0510459991383551	0	0	209.281283575484	0	3	0.0143347744659544	1.63	1.719	7	0.948225712623618
32.3970476182697	0.081795548638819	0.00306390809143591	3	0	1.66847592032616	5.8663	-0.0193680227939682	-690.35529862	-4.00755055969587	0	-0.0328676415742725	0.0348303307097679	0	49.6909253843393	3	-225.829431688285	0.358590853245601	173.08702	0.0303315638578054	0	DMNT	7.86598972124639E-12	9	1.75046823892129E-11	5	-32.3536681144548	4	92.70684	0.538168316042924	1304.71615773549	-52.62074	-0.305466296065452	187.063811136629	1.0859157342864	0	0.0508148768227366	0	0	172.263652906326	0	1	0.00580505511829466	1.67	1.671	7.85	0.999401555954518
30.3944999691851	0.0527887612581992	0.00177167801732187	3	0	1.62487475843783	3.3694	-0.0215504046149569	-637.3769668	-3.84745063314089	0	-0.0332381283365567	0.0362182899622869	0	-47.508982912786	6	-218.149768464268	0.487336807795148	162.10414	0.0329006608824379	0	DNACP	2.68156176801571E-10	8	5.53558444903073E-10	4	-49.3509912825175	4	85.43483	0.515717240969781	1345.73841522041	-51.72701	-0.312243974510352	178.703194415049	1.07872068541853	0	0.0438030455371482	0	0	165.662155950699	0	2	0.0120727633207623	1.622	1.688	7.732	0.960900473933649
32.4198999996749	0.057537764123848	0.00366856622382677	7	0	1.56446629619279	7.223	-0.0232302803919688	-755.52358711	-3.5925966467611	0	-0.027294322909612	0.0237755426041917	0	-374.779930752632	6	-193.278441500474	0.43622536996916	198.13294	0.0252355817261489	0	DNAN	3.78550854746964E-13	7	3.42419237848124E-13	2	-96.9046338281762	5	125.5564	0.597034307485786	975.498781275208	-61.17692	-0.290902893570645	216.368940044826	1.02885779045191	0	0.0483984626813548	0	0	210.300142597734	0	3	0.014265325562515	1.52	1.556	5.59	0.976863753213368
31.4811996709015	0.072799610971288	0.00264991049342381	4	0	1.75351035500235	0.0077	-0.0206536558921956	-1001.47917116	-4.16156525733458	0	-0.037965982786838	0.0415541868186264	0.00831083736372528	403.9735472691	2	-303.655304204452	0.321900170078655	254.12328	0.0295132347475449	0	DNAT	6.06288759775186E-09	14	1.29138526057589E-08	10	-31.4807836574437	4	169.84042	0.705758054203397	1194.91336726195	-74.87012	-0.311116695361298	257.292481945927	1.06915798618091	0	0.0545887385555058	0	0	240.649637632123	0	3	0.0124662560455879	1.67	1.88	7.95	0.888297872340426
31.9089461491342	0.0683575736655634	0.00198407064409565	2	0	1.7655956539437	4.225	-0.0202272576918156	-815.79290396	-4.29220565475625	0	-0.0349088048700882	0.0420911300789319	0.010522782519733	418.775459558461	2	-302.196029911251	0.320600353254386	202.08848	0.0313394092415148	0	DNATA	3.24949019208922E-10	12	6.47542162284161E-10	8	-7.91732413445833	4	116.53701	0.613146805864974	1495.36495059615	-61.80434	-0.325176814297817	205.172642104561	1.07949354593265	0	0.0533000636925043	0	0	190.063796932938	0	2	0.010522782519733	1.715	1.915	8.893	0.89556135770235
37.1539999888781	0.0816878646228555	0.00399033351253975	4	0	1.87153059185791	1.2797	-0.0240279152728732	-1082.0074555	-4.68893419906549	0	-0.0216647201664204	0.0433355073038634	0	248.524067885553	0	-446.206676328611	0.256618794174527	260.0782	0.0269149817183327	0	DNBF	1.38138617081192E-09	14	1.44543768831598E-08	6	0	8	131.27766	0.568898399376409	1715.66350554799	-78.46308	-0.340023737642362	233.082696725413	1.01007569063483	0	0.0588831547860074	0	0	230.757653992169	0	3	0.013000652191159	1.96	1.96	9.66	1
28.9622626082877	0.0500679161892321	0.00228382735241162	3	0	1.53491053672387	3.7693	-0.0226051749729548	-638.55861355	-3.59644297840576	0	-0.0299989593338724	0.0337927598383964	0	-115.281923786902	8	-210.65468074702	0.533394493607394	164.12002	0.0345276843271374	0	DNDAP	2.64382439522514E-08	8	5.2871687456379E-08	4	-58.4937779071682	4	87.93952	0.49528651327731	1283.54042820017	-49.93699	-0.281251451687067	188.962824822096	1.06426255959968	0	0.0534720388882444	0	0	177.552825773721	0	4	0.0225285065589309	1.49	1.547	7.44	0.963154492566257
32.5441578909907	0.0697546081097344	-0.00174093295208631	4	0	1.65882871825437	0.8351	-0.0240300613504962	-825.9150727	-4.00295870180454	0	-0.0247782450563643	0.0290801718054506	0	-405.187847849302	6	-229.364472237183	0.436353548594729	206.11364	0.0307273857948336	0	DNDMO	4.64570860719194E-11	10	9.00468495618972E-11	4	-38.8135399481568	6	108.19596	0.524392850909277	1112.80588823322	-58.46422	-0.283358260345277	214.772861256497	1.04093861741452	0	0.0591841298871957	0	0	206.326153784119	0	5	0.0242334765045422	1.48	1.52	7.1	0.973684210526316
33.2657496620063	0.0689294325430805	0.00160155844749443	4	0	1.77960386991995	5.612	-0.0285924704405219	-1085.61149964	-4.37181359805264	0	-0.0293584147592875	0.040270516658145	0	-109.971996062357	6	-386.630080714414	0.421827441312469	266.12584	0.0300609669494592	0	DNNC	1.94322036006472E-10	14	3.60317413537617E-10	6	-18.0365799878734	8	128.75834	0.51851648758451	1452.80924510906	-81.95915	-0.330053731536241	247.676301166022	0.997405261193403	0	0.0583305117099369	0	0	248.320628336846	0	4	0.016108206663258	1.785	1.82	8.852	0.980769230769231
33.4734545444991	0.0625200107808734	-9.43900410647958E-05	10	0	1.64174517880759	6.8715	-0.0284106574889158	-1509.1359666	-3.92417096032357	0	-0.0264715960069426	0.0312033193602656	0	-1124.9426104739	12	-393.540274098138	0.460301964177081	380.22188	0.0289304760686463	0	DNPF	5.49482298931193E-11	16	8.45160591811828E-11	4	-58.91296944826	12	197.52156	0.513610693101488	1035.02795288408	-118.07777	-0.307034863888165	375.088596285559	0.97533410485767	0	0.0714418986763257	0	0	384.574469832874	0	12	0.0312033193602656	1.6	1.6	6.38	1
32.6176995593753	0.066147585648799	0.00173389232954151	6	0	1.69456837781261	2.6454	-0.0301434773721188	-1314.52446764	-4.11267392897084	0	-0.0276440379743106	0.0344150408245338	0	-394.094824858224	10	-442.823605709184	0.461622904366136	326.1778	0.0306581261158176	0	DNPN	2.10692550677871E-09	16	5.45076066833934E-09	6	-34.3371008082095	10	161.00567	0.503728791457402	1357.61417763313	-103.43829	-0.323621179379088	309.999205645143	0.969875937986422	0	0.067904189073119	0	0	319.627689999958	0	9	0.0281577606746186	1.73	1.725	8.1	1.00289855072464
34.3713870754182	0.0735019314237809	0.000405203734522899	7	0	1.70700198545948	2.2124	-0.0268776617769399	-1447.73124228	-4.19018647112378	0	-0.0256864435938843	0.0347317486733912	0	-740.454767064773	9	-452.392742845004	0.424942319172868	355.17266	0.029093830977442	0	DNPTB	3.78899240098743E-10	17	8.17551715679559E-10	5	-29.2815330999858	12	171.36497	0.495983755788601	1273.72625709705	-112.8973	-0.32676005412537	345.141949947291	0.998948621851121	0	0.0688715500652938	0	0	345.505206571804	0	11	0.0318374362839419	1.68	1.68	7.63	1
29.0860487683075	0.0822643759491305	0.00184232525585181	1	0	1.73395228654966	4.9851	-0.0177057474617434	-614.18202272	-4.30236901957113	0	-0.0399707525090891	0.0420302339738056	0.0140100779912685	25.6761909039501	3	-169.867371620667	0.374848061156342	149.06562	0.0343808317589065	0	DNQ	0.249999996326189	9	8.56502553777259E-09	5	5.36676397951453	4	79.92152	0.559853364190364	1139.54761413576	-44.34788	-0.310658628773709	160.193110522262	1.1221589860404	0	0.0501234349153982	0	0	142.754380185924	0	4	0.0280201559825371	1.885	1.884	9.2	1.00053078556263
36.0114999997993	0.0644332713618422	0.00502931749898468	6	0	1.83989107303379	1.5449	-0.0255406743087884	-1267.62883472	-4.50011144256007	0	-0.0190511981070807	0.0461502982189601	0	404.085523077887	0	-483.386852449239	0.265253369681851	312.113	0.0256317423498851	0	DNTF	9.99677430842496E-14	16	3.9240352333906E-11	8	-20.5053938797807	8	160.46643	0.569659507587069	1548.75590715298	-97.12587	-0.344799066559689	279.860935762678	0.993512741944986	0	0.0567928750015871	0	0	281.688320589425	0	4	0.01420009175968	1.93	1.873	9.14	1.03043246129204
30.0187993968586	0.0590775982210636	0.00145820735669117	2	0	1.57332379539745	0.0148	-0.0171844389441947	-599.2931572	-3.78308956988623	0	-0.0449601309807859	0.0378755157582123	0.0126251719194041	-66.9421820312338	6	-203.510551417804	0.485221335360881	150.09344	0.0333125824922658	0	EDNA	1.52457288864745E-10	8	4.37902276889363E-10	4	-31.9800785430729	4	79.43357	0.50143123871101	1355.8923788928	-50.81099	-0.320748742072561	180.635251470697	1.14027555226117	0	0.0519157831609101	0	0	158.413684405052	0	5	0.0315629297985102	1.71	1.71	8.23	1
32.6603243199054	0.081693829787442	0.000950823597983261	4	0	1.74787620135854	0.0033	-0.0219604994473156	-1276.89785869	-4.4488992900577	0	-0.0217020521330822	0.0418097587973585	0	-538.56399044845	6	-392.145316967391	0.38208973605249	302.11004	0.0306179827737895	0	ETN	0.500000000360612	16	2.667687761804E-09	4	5.2960835065263	12	142.8989	0.497880711783988	1298.02146584533	-90.12419	-0.314005887142276	302.212283436194	1.05295188967218	0	0.0683589547395662	0	0	287.014332184049	0	11	0.0383256122309119	1.704	1.84	7.994	0.926086956521739
33.0165651671797	0.0681562306737739	0.00196060427581086	4	0	1.70373310439774	5.8773	-0.0269725752859522	-1031.46957392	-4.18090481082563	0	-0.0234506430384613	0.036480129175724	0	-186.796714480821	7	-372.619594774664	0.434522953737155	253.12708	0.0302878170059758	0	ETNEN	4.45079318235834E-11	13	1.03524448579629E-10	5	-22.1232749968909	8	123.77014	0.501683410588605	1472.06531507677	-74.96029	-0.303840118027748	247.676637200295	1.00391952431952	0	0.0637426242876416	0	0	246.709652716611	0	7	0.0283734338033409	1.64	1.71	8.12	0.95906432748538
32.2997399493152	0.0639703840082652	0.00135780928748622	6	0	1.60892860663485	3.3348	-0.0245403509862096	-1075.78094137	-3.87249563492273	0	-0.0195932024172521	0.0323973583970731	0	-607.280695169654	11	-352.86843559311	0.506809909682711	269.16624	0.0309598014339181	0	ETTN	9.39121565004594E-10	12	1.76967481176444E-09	3	-50.5263958808504	9	142.64617	0.513484343717758	1310.96840225249	-84.20149	-0.30310064989973	289.734574801437	1.04295942887397	0	0.0658236769980105	0	0	277.80042711177	0	10	0.0359970648856368	1.48	1.5	6.44	0.986666666666667
34.0438025785408	0.0685157983510703	0.00108997933168519	9	0	1.7187740954829	2.806	-0.0297692768452837	-1751.74190342	-4.20471805587904	0	-0.0204642959439516	0.0360046024560181	0	-873.249547030541	13	-588.108290704088	0.468055023558901	431.22402	0.029373750288914	0	Fivolite	1.12006926792198E-09	20	1.71580433415784E-09	5	-35.248500303856	15	220.88396	0.530189277914067	1363.8115304989	-135.54982	-0.325361158805654	412.16801811461	0.989329709153426	0	0.0721422587891924	0	0	416.61340430917	0	14	0.0336042956256169	1.57	1.61	7.36	0.975155279503105
37.3430952218432	0.0562511988127594	0.00289825291119244	6	0	1.94237564421529	1.2349	-0.0278422697172479	-1692.87081413	-4.97401436062955	2	-0.0160399964187861	0.0440731890388144	0	-298.555597587243	0	-460.504575124742	0.263509235193572	398.1080064	0.0263747521702211	0	FOF-13	7.77557880617302E-10	19	9.13131221212382E-10	8	-4.01900985229721	11	173.01394	0.50835173893134	1156.73276528393	-114.25298	-0.335699545719192	320.494312069016	0.941680426778837	0	0.0669641385662766	0	0	340.342968755671	0	8	0.023505700820701	1.69	1.97	8.497	0.857868020304569
31.7309992265545	0.0708869611519697	0.00218925478099623	2	0	1.68275314544285	9.2908	-0.0197408478502715	-598.16282132	-4.09356303966552	0	-0.0491175974184623	0.0342177990152583	0.0136871196061033	-133.885911357567	4	-178.808544617824	0.420179675048005	148.07756	0.0315150167279496	0	FOX-7	2.69815935557498E-10	8	7.10758420709468E-10	4	-21.6102966580487	4	81.95027	0.56083157362123	1207.53302943285	-40.98346	-0.280472759445975	159.159161067002	1.08921523696556	0	0.0471597110521129	0	0	146.122782408372	0	3	0.020530679409155	1.868	1.883	8.69	0.992033988316516
33.3456663659585	0.0568864859895892	0.00401207224930606	2	0	1.82820822159751	1.4874	-0.0190868779653266	-629.93227562	-4.44405451372818	0	-0.0270735510180006	0.056438505353347	0	553.35114042827	0	-277.307249710265	0.246862279768205	156.0598	0.0288351008002012	0	FTDO	4.25463986819045E-09	9	8.85657075236192E-10	6	-10.2524801390236	3	84.46525	0.5958865580371	1776.9294187886	-48.38989	-0.341381633226609	153.477773607154	1.08275701841839	0	0.0320792280765136	0	0	141.747198121461	0	0	0	1.84	1.84	9.6	1
33.8977057266867	0.06906902818229	0.00153471404183406	6	0	1.83308282616661	1.225	-0.0352466890999129	-1573.12205118	-4.52030050826576	0	-0.0300195928437536	0.0402284152512204	0	-248.506196985088	8	-555.625713427466	0.425141643224942	384.17412	0.0295005123856086	0	HCO	1.24996353372518E-10	20	3.77694149038678E-10	8	-16.6591128002063	12	181.16493	0.520569859499877	1446.28616166926	-120.6218	-0.346601704196404	317.466167220453	0.912225771654127	0	0.0636558051877776	0	0	348.012714708549	0	6	0.0172407493933802	1.845	1.864	8.8	0.98980686695279
29.7381428570808	0.0368094089187133	-0.0163252467239653	6	0	1.5991387111991	0.0944	-0.0303532806611914	-796.05653364	-3.68268279574304	0	-0.0311779875587759	0.0370092589168644	0	-378.26316710877	12	-281.894874674142	0.624599680069107	208.16928	0.0336264793730117	0	HMTD	2.5841285218815E-15	8	2.78687010596918E-14	2	-92.2326291372099	6	112.59014	0.520859705343251	1354.16174122398	-59.12975	-0.273543528429932	206.199814868648	0.953912792135412	0	0.0434017120057249	0	0	216.162123591039	0	0	0	1.1	1.575	5.1	0.698412698412698
31.7309993096579	0.0641562651450154	0.001632751789755	4	0	1.77761791256923	0.0122	-0.0319461281003363	-1196.21552614	-4.32393854602125	0	-0.03554895008086	0.0433761821497896	0	21.3390072917715	8	-426.715985494176	0.462197284330804	296.15512	0.0315150164333791	0	HMX	6.16454251523302E-09	16	5.33197070455499E-09	8	-21.6102966580486	8	147.76505	0.534123643681064	1440.85297425949	-94.09988	-0.340141127929445	268.675838964847	0.971177677515559	0	0.0590402942169217	0	0	276.649520664608	0	4	0.0144587273832632	1.9	1.894	9.1	1.00316789862724
38.6773333297061	0.0933794045885995	0.00274088395392763	6	0	1.87093811981777	0.005	-0.0283403581537959	-1458.92255269	-4.72217455679164	0	-0.020997799331973	0.0388410574481951	0	-43.8273130445151	0	-569.736651744564	0.260430828738413	348.0972	0.025854847421138	0	HNB	9.26273589264717E-09	18	1.54093407182047E-09	6	0	12	178.95638	0.579237919691752	1636.71713459506	-107.15893	-0.34684717968476	302.064568370341	0.977708937761388	0	0.0669368446836246	0	0	308.951423786677	0	6	0.0194205287240975	1.965	1.988	9.34	0.988430583501006
36.413795310227	0.0703431364646426	0.00316576939768273	12	0	1.79240745933816	0.0017	-0.0335401142508852	-1689.90392948	-4.30017373601124	0	-0.0235538230654856	0.0305355138430936	0	-365.299006541734	4	-520.297253330002	0.342579134197356	424.19316	0.023574167262722	0	HNBP	6.31465280488885E-08	18	1.20347808719458E-07	6	-52.8061319989224	12	259.13258	0.659395540315547	1226.55738562593	-136.38478	-0.347048278139773	368.2027779826	0.936938418679433	0	0.0633287031128815	0	0	392.985035773816	0	7	0.0178123830751379	1.6	1.839	7.1	0.870038064165307
36.7754713189528	0.0711105974446102	0.00333224862949177	12	0	1.79124154670908	0.7671	-0.0320889158831236	-1765.08392065	-4.32541438117659	0	-0.0257583946309581	0.0318570614674165	0	-430.044405027419	4	-553.172996068863	0.337506413038951	440.19256	0.0238531985436066	0	HNBPO	6.55653250643859E-08	19	1.25288946944464E-07	6	-47.2520480582407	13	263.23754	0.64507496094704	1256.66139397918	-140.81327	-0.345068999832148	385.601316505911	0.944932680141966	0	0.0671638442243271	0	0	408.072791437353	0	8	0.0196043455184102	1.65	1.82	7.18	0.906593406593406
35.5493488360839	0.0698753914408131	0.00337757682572888	12	0	1.78141458746681	1.008	-0.0335336888792376	-1745.23234078	-4.26284083723683	0	-0.0243618842219679	0.0293107621555876	0.00244256351296563	-368.951575372124	5	-526.278878494861	0.355991567821899	439.2078	0.0244758859021494	0	HNDP	1.26093145013128E-11	19	2.31041614864464E-11	7	-52.822377016073	12	282.3745	0.689717650691914	1198.24574721774	-142.1469	-0.347202831421174	384.944565522128	0.940251550258759	0	0.0641946062558694	0	0	409.405935482043	0	8	0.0195405081037251	1.64	1.818	7.21	0.902090209020902
42.8645714278143	0.0939937788451524	0.00166990635047886	2	0	1.95634672634506	0.0028	-0.0277651464681878	-1306.53535817	-5.13000632902247	0	-0.0112024683953709	0.0471170378691425	0	14.8506643170334	0	-25.996769449697	0.248663321843415	300.0544	0.0233291029897238	0	HNE	3.99999999975809	18	4.89013326189715E-10	6	42.6589311804793	12	125.03828	0.49095278115437	86.6401874116727	-85.33279	-0.335052358159132	242.905146543247	0.953747582357314	0	0.0665377998554186	0	0	254.684940792064	0	7	0.0274849387569998	1.86	2.075	7.58	0.896385542168675
33.0131784680688	0.0751662804599684	0.000491003614423503	4	0	1.85266916636596	2.4484	-0.0290657632355841	-1269.0826566	-4.59531099847183	0	-0.0297151331962023	0.0398306766862723	0	-40.2717809301059	4	-437.693774540107	0.365838443452268	308.12276	0.0302909572708703	0	K-55	2.06327342315233E-09	17	1.98562896705157E-09	8	-5.19273551879128	9	149.22273	0.540331119352083	1420.51750588015	-95.69066	-0.346493067305092	272.959267843173	0.988377485998458	0	0.0599826096807926	0	0	276.169046452358	0	4	0.0144838824313717	1.86	1.99	9.05	0.934673366834171
32.1954545448606	0.0754684112731028	0.000233886861786333	3	0	1.79796186020994	3.1058	-0.0242412500477963	-971.18692412	-4.45387964490878	0	-0.0319815060399872	0.0366881351821698	0	-51.6862840991023	4	-338.263663098832	0.379763639323187	236.09986	0.0310603036082391	0	K-6	1.95850645622404E-11	13	5.23492049070387E-12	6	-6.7767935144053	7	117.85707	0.540494514541806	1432.71437390446	-73.2916	-0.336116516064689	224.945038743988	1.03160174874973	0	0.0570536416277377	0	0	218.054146395752	0	3	0.0137580506933137	1.857	1.933	8.814	0.960682876357993
28.8185999997223	0.0640319166843607	0.00198120030148278	2	0	1.67862288409461	1.378	-0.0209128245934097	-557.24339078	-3.90938659282089	0	-0.0516178446819748	0.0280623272164699	0.014031163608235	146.978119291367	4	-159.229260585738	0.437141975407742	144.09216	0.0347000142131743	0	LAX-112	8.22945328666589E-13	8	1.37731383753747E-12	6	-44.4160181928011	2	92.2141	0.64693556204307	1105.05152109412	-41.18333	-0.288925020580965	156.749207269392	1.09968688632898	0	0.0376428148446835	0	0	142.539853132793	0	0	0	1.81	1.86	8.26	0.973118279569892
32.3240769230165	0.0712178940150256	0.00266176514746156	4	0	1.77185385306216	7.5659	-0.025005754469639	-858.98404011	-4.24116820662312	0	-0.0349762161530383	0.0345619662998162	0.0148122712713498	-95.1818215073103	4	-246.404681609838	0.393583886165241	216.11176	0.030077030514262	0	LLM-105	2.044874424847E-12	11	3.52010942457023E-12	6	-37.017883709799	5	134.9509	0.666309779704267	1140.17248117288	-65.2734	-0.322282435867775	206.854129603952	1.02132649376423	0	0.0523711900957388	0	0	202.53477302989	0	2	0.00987484751423321	1.918	1.919	8.73	0.999478895257947
32.7419999998546	0.0517111443946155	0.00363118910689035	4	0	1.73186682943582	5.4283	-0.0211639143437781	-782.59519971	-4.12027137058377	0	-0.0302435880899245	0.0421190559012944	0.0052648819876618	108.756619027945	2	-233.096815168068	0.327249648976515	198.09648	0.0277642490164022	0	LLM-201	2.85019573226839E-12	10	5.48611105433271E-12	6	-40.3843622057293	4	103.68759	0.545902924935062	1176.68327659365	-55.65262	-0.293004476604187	201.174170289764	1.05915826554139	0	0.0469325677303408	0	0	189.937780627085	0	1	0.0052648819876618	1.64	1.736	7.757	0.944700460829493
33.0184999997618	0.0616229037166878	0.00507196641997565	6	0	1.56774461087327	4.7565	-0.0212990901277126	-641.0583722	-3.60029513569112	0	-0.024289389402893	0.0224646945852094	0	-209.795515380292	4	-170.660339549307	0.392390094454028	168.10696	0.023794374724199	0	m-DNB	2.5314898158206E-13	6	1.05673399353737E-12	2	-95.1774988971308	4	102.59828	0.576209756291949	1015.18901745238	-53.52269	-0.30059272105721	186.48308790712	1.04732140378505	0	0.0401323101091248	0	0	178.057172548145	0	2	0.0112323472926047	1.5	1.569	6.1	0.956022944550669
32.51562499993	0.0611384715640364	0.00455494685853422	5	0	1.74776303676133	1.148	-0.0228255722553274	-1081.61400898	-4.18331861454535	0	-0.0249209005589534	0.0386766312179182	0.00773532624358364	206.173589631044	4	-366.781365158281	0.367046066261298	272.13526	0.029397146110392	0	MBANF	1.72505345900543E-12	14	3.16055464426227E-12	8	-35.2765753324284	6	151.05952	0.584247334699574	1347.79067276428	-89.84072	-0.347473639579225	267.976999688366	1.03644475918311	0	0.0574102810609164	0	0	258.55405926272	0	6	0.0232059787307509	1.7478	1.782	7.6616	0.980808080808081
27.2133998846694	0.0696508550725801	0.00149349094421675	1	0	1.63649766553419	4.4384	-0.0158535401499854	-560.02111583	-4.05619042222244	0	-0.0483255137192464	0.0434575444485962	0.0144858481495321	-1.31347270264953	4	-200.006803882277	0.419900187946284	136.06686	0.0367466408035714	0	MEDINA	5.80114601105006E-10	8	5.6075985259345E-08	4	0	4	67.24971	0.487084543580034	1469.91562737817	-42.02388	-0.304375772167079	159.738092113722	1.15697087302767	0	0.0463257202882786	0	0	138.065785265366	0	4	0.0289716962990641	1.68	1.73	8.5	0.971098265895954
33.492888885846	0.0766691271026518	0.000851212947705689	6	0	1.83758362451634	5.2657	-0.0298141469397354	-1914.75348418	-4.68620746808108	0	-0.0197330642747597	0.0440535740618241	0	-767.447015912866	8	-561.284243169107	0.389072529210287	452.15712	0.0298568780679313	0	MHN	1.0000000009179	24	2.59296729436638E-09	6	7.0771859127199	18	204.77104	0.501160898686486	1241.34779337127	-132.20206	-0.323554068963095	387.842945135589	0.949214883771482	0	0.0733318535738876	0	0	408.59340889661	0	17	0.0416061532806117	1.73	1.893	8.26	0.913893291072372
33.4283529410805	0.0696979692381224	0.00418269389176013	3	0	1.63759577751444	2.9449	-0.0180401727494764	-580.87098613	-3.94865191871711	0	-0.0246461481780685	0.033989061366489	0	13.2113671103176	3	-217.110607769043	0.361356075333299	145.07362	0.0292954708099881	0	MNF	1.30265924356242E-12	7	2.35805254407898E-12	3	-38.6010909495469	4	77.71713	0.528306460159481	1496.55469939361	-43.85615	-0.298125874729589	160.667366892934	1.09218659858323	0	0.043957738414104	0	0	147.106151184559	0	1	0.0067978122732978	1.6	1.659	7.45	0.964436407474382
25.4113912759643	0.024909853445384	0.00154121432094814	2	0	1.58101916159566	9.2673	-0.0192837452817752	-571.65464107	-3.50873086202132	0	-0.0593106654908561	0.0429649551837395	0.0122757014810684	418.230930935142	5	-134.207850624456	0.457541461820155	155.1214	0.0370677417789557	0	MTX-1	0	9	0	9	-67.0442633962819	0	113.42425	0.696181116857037	865.17946991489	-41.33965	-0.253736601365925	182.627178632657	1.12093836361212	0	0.0462588468312074	0	0	162.92347961413	0	4	0.0245514029621368	0.64	1.64	2.856	0.390243902439024
30.8319545441632	0.0740992369030624	0.00105960160652273	3	0	1.67860016451618	3.046	-0.0194040276879537	-938.09701483	-4.19413124045589	0	-0.0287549944831713	0.0402380356907366	0.00447089285452629	-306.709412249863	6	-329.12058661494	0.416824755173604	226.10174	0.0324337766424043	0	NG-N1	3.96501526532356E-11	12	9.80675768250659E-12	4	-7.07646035806713	8	112.18714	0.501576682595741	1455.63049012776	-70.90073	-0.316989567137698	241.986904889333	1.08189752395865	0	0.0614052840850247	0	0	223.668970055413	0	8	0.0357671428362103	1	1.799	5.405	0.555864369093941
32.1954545448606	0.0714599799771365	0.000731001765826287	3	0	1.78672982277297	5.9815	-0.0252810902104166	-971.16043156	-4.42593510206343	0	-0.027864201349367	0.0364589409389667	0	17.8699223785231	4	-354.887995383344	0.375795942623099	236.09986	0.0310603036082391	0	NIORDX	1.95850645622404E-11	13	5.23492049070387E-12	6	-6.7767935144053	7	116.21425	0.529631059627039	1503.12666590884	-69.38453	-0.316210810168495	226.996836012259	1.03450802968791	0	0.0555707217376014	0	0	219.424914546811	0	4	0.0182294704694833	1.83	1.93	9.02	0.948186528497409
31.1236666666774	0.0695292462043548	0.00160326206291659	3	0	1.83003221776921	3.5219	-0.0277379031372475	-1155.73757981	-4.54711709545131	0	-0.0261400568000438	0.0393438543047017	0	218.430578874455	4	-445.930060207658	0.365441562751027	280.11266	0.0321299294362153	0	NIRDX	4.25190919648389E-11	16	1.44703255194106E-12	8	0	8	138.64334	0.545476336927721	1591.96681866381	-85.80722	-0.337598676197148	257.088117102212	1.01148374227395	0	0.0603246949006359	0	0	254.169302340187	0	4	0.0157375417218807	1.8	1.95	9	0.923076923076923
29.6648235088928	0.0630959856025207	0.00307452760765901	2	0	1.64172622740177	0.9784	-0.0176931749414375	-501.93377297	-3.84456712060964	0	-0.0393714170625033	0.0306380429263478	0.0153190214631739	101.288387080477	3	-141.459512871604	0.398343269651355	129.07752	0.0329259502456192	0	NITRA	1.93105745475008E-10	7	3.47802310199011E-10	5	-43.3847814863502	2	72.31149	0.553870633672043	1095.92679555359	-39.32389	-0.301201757462745	145.941532965887	1.11784073793646	0	0.0352839924579688	0	0	130.556641937469	0	2	0.0153190214631739	1.56	1.83	7.35	0.852459016393443
32.9057215059649	0.0649328380360616	0.00139334015526177	5	0	1.74130929147362	5.7718	-0.0288302717906945	-1200.06744592	-4.24930663639838	0	-0.0293893857399559	0.038949788330062	0	-250.621626799217	8	-415.064256485386	0.449356711166308	296.15182	0.0303898188369655	0	NMHP	2.54652367149659E-09	15	7.85309680397812E-09	6	-27.0131718251807	9	148.11284	0.524451251542213	1401.52525986633	-92.58248	-0.327824363552018	279.091165251732	0.988231073758665	0	0.0608955843519975	0	0	282.414885205166	0	6	0.0212453390891247	1.75	1.79	8.054	0.977653631284916
28.3824519082151	0.062238899389833	0.00170020320616794	1	0	1.57202005717889	8.1374	-0.0155503197626288	-409.72697904	-3.72722912475822	0	-0.0615056924427108	0.0363874415445251	0.0181937207722626	-44.7001428932933	4	-103.422437361069	0.466014106706628	104.06806	0.0352333559860055	0	NQ	4.90659706119635E-10	6	8.39509962883682E-10	4	-30.7491078434632	2	58.83285	0.535194222568203	993.79614995292	-28.04081	-0.255083333684034	129.138223151537	1.1747523865226	0	0.0370492364412318	0	0	109.928036438216	0	2	0.0181937207722626	1.71	1.805	8.2	0.947368421052632
29.4910524513919	0.0645322934776364	0.00232350108853232	4	0	1.74095471007084	0.0362	-0.0245847511492208	-1113.32912105	-4.07887326498643	0	-0.0317394938194292	0.0439640697924751	0.014654689930825	298.753315212357	6	-305.905679974473	0.417076317420024	286.16844	0.0331972317399241	0	NQ2Tz	3.51780419881006E-09	16	5.24357729821909E-09	12	-39.1377889190017	4	220.07413	0.806279534236521	1068.97070821113	-90.24725	-0.330636366464913	281.624275610408	1.03177910901594	0	0.06244638550364	0	0	272.950162636079	0	6	0.0219820348962376	1.7	1.76	7.84	0.965909090909091
31.6791666665442	0.0743842903689035	0.00160875759524281	2	0	1.7347655681486	4.4454	-0.0173705531147222	-781.54773064	-4.29559565326915	0	-0.0298777119499142	0.049466410513103	0	162.257450683383	2	-283.99342325097	0.314860397532582	190.07448	0.0315665732718137	0	NTMN	1.03442305336077E-11	11	6.8858939761644E-11	6	0	5	94.89778	0.521583615806904	1494.11653395537	-58.24913	-0.320152819623456	198.957016156305	1.09352104840554	0	0.0533835565088597	0	0	181.941642958225	0	3	0.0164888035043677	1.6	1.805	8.2	0.886426592797784
33.7066146180008	0.0706257922892357	0.00227347739910073	4	0	1.76819549246713	3.5479	-0.0276578224046551	-1193.83380635	-4.35169821551887	0	-0.0313398695434477	0.040096603158743	0	205.26310661782	4	-453.271109904183	0.3495875494101	292.12336	0.0296678323067935	0	NTNATE	1.33939805678633E-09	16	2.593866230496E-09	8	-10.9542763029975	8	141.50238	0.515796797897968	1551.64280564274	-92.14277	-0.335873825694303	271.402617076213	0.989302093922654	0	0.0609658077138697	0	0	274.337453386035	0	7	0.0255160201919274	1.708	1.84	8.49	0.928260869565217
31.1869564004252	0.0734305571926807	0.0019097702750558	3	0	1.74510244765369	5.6106	-0.025881194288539	-992.19472817	-4.36102186174025	0	-0.0252832486840126	0.039557957365943	0	-113.805106499744	5	-370.874815499579	0.389541738327912	239.1005	0.0320646200705143	0	NTNEMA	7.56149056926711E-09	13	1.2115165290999E-09	5	-3.34587338796866	8	111.55897	0.49033833100539	1551.12521930978	-70.07945	-0.308022210592081	227.804858424619	1.00127720859064	0	0.0638552184576626	0	0	227.514275237792	0	6	0.0263719715772953	1.787	1.862	8.732	0.959720730397422
32.0146153730547	0.0684236499363613	0.00357036672592279	4	0	1.73174679767184	3.6312	-0.0212004681426924	-892.00377502	-4.11417206785807	0	-0.0289992555904496	0.036898248039507	0	344.084115368998	2	-289.341440265135	0.321067141617296	226.10988	0.0287470852652167	0	NTNT	9.89350667893787E-11	12	1.10927995994588E-10	8	-35.3810280205359	4	135.88455	0.626737728829599	1279.64970069037	-69.47651	-0.320445187362411	228.5835338438	1.05429149118945	0	0.0489002930478706	0	0	216.812461974736	0	2	0.00922456200987675	1.57	1.82	7.767	0.862637362637363
32.5156249998654	0.0926321274594883	-0.00126113026224675	2	0	1.68755087505659	1.3358	-0.0166603344640603	-521.84999382	-4.07757632936605	0	-0.048574612071147	0.0312547772551858	0	-129.519311647599	2	-127.79648918114	0.343809641207735	130.06228	0.0307544969994362	0	NTO	1.09003847525739E-12	7	2.00716080949283E-12	4	-24.60359759955	3	68.84387	0.537924955558742	982.579185765007	-39.5457	-0.3089980112251	144.99884481861	1.13297664926623	0	0.0353121196963029	0	0	127.980435353649	0	1	0.00781369431379645	1.872	1.918	8.12	0.976016684045881
28.6508181817587	0.0808288395349339	-0.00205660639126361	1	0	1.59592208200142	6.5122	-0.0136156733478315	-429.61639367	-3.93039066287076	0	-0.0582555716977282	0.0274458148300304	0.0182972098866869	-205.128120929753	3	-103.835138338518	0.397983185243282	105.05282	0.0349030770109286	0	NU	3.37009866867863E-14	6	7.08082913885039E-14	3	-7.61521680236666	3	51.57515	0.471840672243681	988.408862689433	-28.51884	-0.260907600602421	129.794778115328	1.18744114868606	0	0.0377369277517242	0	0	109.306282891535	0	2	0.0182972098866869	1.1	1.823	5.48	0.603400987383434
36.1885217376794	0.0773028516633041	0.00242490666368815	6	0	1.72433982928021	1.9203	-0.0234384620614476	-920.75979352	-4.17337674572481	0	-0.0291383130258916	0.0317277507398449	0.00453253581997785	-378.462232491032	3	-268.551406817004	0.344721050091551	229.10392	0.0250977809549766	0	PA	8.17646192423662E-12	10	1.4975203943914E-11	3	-45.3942472917967	7	132.34794	0.599871778750279	1172.18163188567	-73.06761	-0.331181559605171	225.310139981636	1.02122628007099	0	0.0503480197234118	0	0	220.627048459793	0	3	0.0135976074599335	1.7	1.771	7.35	0.959909655561829
32.2746451604359	0.0601569708484109	0.00370782344304916	8	0	1.7195087820208	3.6059	-0.0288242379884073	-1141.83756376	-4.00580195577961	0	-0.0305785802598632	0.0280656519485224	0.00701641298713059	-111.794227581765	5	-297.634888666452	0.390018316516256	295.1686	0.0262561803658656	0	PATO	6.57310836427578E-12	13	4.53883042889583E-12	7	-67.7578848156613	6	192.90398	0.67674699527059	1008.35552516918	-93.9024	-0.329429009441366	280.984578365981	0.985751922415242	0	0.0549139045873714	0	0	285.045934962547	0	5	0.0175410324678265	1.71	1.936	7.02	0.883264462809917
33.8922499565348	0.0705065359632227	-4.6249807122229E-05	5	0	1.66586994821505	2.8157	-0.0234677971608988	-1111.71570534	-4.11333095573729	0	-0.0258240423047619	0.0369998456977748	0.00369998456977748	-676.797977740422	9	-360.910493256254	0.466181147595649	271.13906	0.0295051550600132	0	Petrin	3.82759166502339E-10	13	8.74389097778923E-10	3	-26.5546395270382	10	136.06727	0.503446799451746	1331.09000693686	-83.19156	-0.307807488335717	281.471127990474	1.04143883040262	0	0.0661197043412814	0	0	270.271397391298	0	10	0.0369998456977748	1.54	1.715	7.64	0.897959183673469
37.3072173629202	0.0664920605893963	0.00342137502965159	6	1	1.75977237067446	0.0839	-0.0231732892195987	-1305.10852128	-5.58716930141754	0	-0.0232655214416223	0.025685998721108	0	-185.901355220083	2	-274.083656414132	0.287978505346008	247.54958	0.0232276701971014	0	PiC	4.74549248988735E-10	9	9.24587547330789E-10	3	-45.2434619359887	6	137.25598	0.587592821124071	1107.18691752227	-77.45718	-0.331594171070106	237.997253974204	1.01886619353477	0	0.0524123541920331	0	0	233.590294274576	0	3	0.012842999360554	1.77	1.797	7.35	0.984974958263773
34.0161666663202	0.0673117982088041	0.00374739720992583	6	0	1.71067361531007	3.3578	-0.0247977700479779	-900.88767144	-4.06843088263538	0	-0.026153201641507	0.0270961475771933	0.00451602459619889	-263.435838080976	4	-254.542018590304	0.380209393320015	228.11916	0.0263020431953433	0	Picramide	2.24758419754322E-12	10	3.98520413305375E-12	4	-56.1110254833483	6	141.9584	0.641087626037041	1115.82919466433	-73.174	-0.330455583802258	223.761918074358	1.01051432571644	0	0.0515392255676634	0	0	221.43369211091	0	3	0.0135480737885967	1.72	1.773	7.3	0.970107163000564
37.9471612684203	0.0869186602251579	0.00307725371183713	6	0	1.822128050126	3.2196	-0.0266642919495497	-1254.46111949	-4.54152368977173	0	-0.0247870976339239	0.0362029848451428	0	-97.4279644462565	1	-467.073925763031	0.282367872499944	303.09964	0.0255691494787005	0	PNB	6.10719136952338E-11	15	2.95748483266359E-10	5	-13.196980372527	10	160.45366	0.580890142132769	1540.99135770346	-94.26786	-0.341277790696404	273.554804583553	0.990350044465435	0	0.0616788483803657	0	0	276.220318373601	0	5	0.0181014924225714	1.801	1.91	8.593	0.942931937172775
31.7309956874952	0.0608099088232536	0.00161593887139395	3	0	1.74119588550193	4.9371	-0.0257255891515316	-897.15774263	-4.23532594241269	0	-0.0306532698794483	0.0424874374599635	0	26.2488893879471	6	-322.485927761647	0.446763364679835	222.11634	0.031515019556225	0	RDX	2.6096987280032E-08	12	1.44297407657642E-08	6	-21.6102966580487	6	111.67769	0.527210985505355	1451.87845145317	-69.05532	-0.325998176641974	219.706488450283	1.03719618750884	0	0.0523192751582216	0	0	211.827319745532	0	3	0.0141624791533212	1.8	1.806	8.75	0.996677740863787
33.3935624766635	0.0631754170328904	0.00110489791634829	10	0	1.71296480619142	5.7104	-0.0330415374836667	-1791.01197226	-4.14947661208834	0	-0.0192813837895271	0.0347525031352998	0	-933.699379574587	15	-592.357158602196	0.495692904487835	445.2506	0.0299456830370687	0	Sixolite	7.02460776329989E-10	20	1.26442070855863E-09	5	-44.9185245342735	15	228.77827	0.530041169697565	1330.39047808626	-138.70475	-0.321355817283732	408.409054727916	0.946215796994449	0	0.0697469630282873	0	0	431.623585259497	0	14	0.0324356695929465	1.58	1.655	7.43	0.954682779456193
33.1861249997246	0.0645369267075647	0.000320051220770247	10	0	1.67045103544744	4.6097	-0.0302267744280757	-1585.38097858	-4.00476020189775	0	-0.0217308968975543	0.0328387203631658	0	-951.25958751454	14	-497.101838472127	0.495411372949303	398.23716	0.0301327982552175	0	Sixonite	2.35664360255229E-12	17	2.85979824230356E-12	4	-56.2478900763555	13	210.76649	0.532407832848921	1248.25578424707	-126.44035	-0.31939533048237	389.687941311666	0.984373333356275	0	0.0686166283617263	0	0	395.874134443488	0	12	0.0303126649506146	1.42	1.62	7	0.876543209876543
33.7926661795532	0.0584878185797613	0.00432576554099105	12	0	1.75778164460306	0.002	-0.0297102995712873	-1498.63290541	-4.08644388604253	0	-0.0277286370312267	0.0272678110249057	0	23.0310035276153	4	-419.710721023626	0.353569933738972	388.20896	0.0231833908016568	0	TACOT	1.05096501840378E-08	16	1.68519472983111E-08	8	-74.1868502983548	8	301.61652	0.82244222693497	1081.14640379147	-134.46505	-0.36665675728545	355.705579360007	0.969931251849328	0	0.0594525518685043	0	0	366.732774804191	0	4	0.0109071244099623	1.85	1.82	7.25	1.01648351648352
32.0175999999105	0.056057167166253	0.00294790466346731	6	0	1.79804385848092	0.0205	-0.0297820985021095	-1011.56901929	-4.24304073617537	0	-0.0252748849326337	0.0251670859146327	0.0125835429573164	-335.13201054244	6	-251.105533617013	0.446480928174683	258.14844	0.0290530518023085	0	TATB	8.61508422863957E-13	12	1.20496200486861E-12	6	-55.7818594603942	6	166.96433	0.700334272964849	972.717610135523	-80.79367	-0.338890205708081	230.44925213338	0.966622687900608	0	0.0549093958213419	0	0	238.406624444011	0	3	0.0125835429573164	1.88	1.937	7.76	0.970573051109964
27.2287999695239	0.0216107727983153	-0.00726384735297543	9	0	1.41934995229521	0.0032	-0.0284456002779526	-804.47672258	-3.09414175147892	0	-0.0165411565767984	0.0230769268865046	0	-843.663474329998	18	-211.759432605811	0.689334302683875	222.23562	0.0337479653589134	0	TATP	0	6	0	0	-151.190884701562	6	137.18382	0.527630164025235	952.859998796821	-63.45618	-0.244062271059479	258.686296104748	0.994947456958324	0	0.057610374797207	0	0	259.999957078722	0	0	0	0.45	1.272	2.78	0.35377358490566
33.2560888603362	0.0788469994768848	0.000826295514127219	5	0	1.80946880644147	4.3891	-0.0272322219672861	-1574.78052176	-4.58665520220377	0	-0.0224273553679324	0.0407759506442759	0	-492.835756160546	6	-499.776639694101	0.370476089189056	374.13294	0.0300695255773442	0	TEFO	0.499999984277105	20	3.9338902053286E-08	6	4.27655474548699	14	168.80436	0.491654160849899	1335.82635010459	-111.98489	-0.32616359625319	336.72087505942	0.98072241302288	0	0.0723683093543119	0	0	343.339634730633	0	12	0.0349508148379508	1.73	1.844	8.1	0.938177874186551
36.9361538223305	0.0808309939901399	0.00356506923068505	6	0	1.76274570206951	3.217	-0.0247349291959923	-1050.00112003	-4.3185587046652	0	-0.0269198097931239	0.032903269318736	0	-154.792899686422	2	-363.511013986222	0.309996581839814	258.10208	0.0251838342478299	0	TENB	1.0853732354819E-10	12	2.80742722015924E-10	4	-30.9954882967235	8	141.44405	0.581746458835346	1408.4001724675	-81.63872	-0.33577259887461	244.704162029631	1.00644586833457	0	0.0560047006561037	0	0	243.136933369857	0	4	0.016451634659368	1.7	1.83	7.836	0.92896174863388
34.3385161287342	0.0711405111787899	0.00328010242499382	7	0	1.71905295299573	3.7689	-0.0282906517449736	-1144.58519105	-4.12657359944506	0	-0.026182774061368	0.0288424042646192	0	-181.064161832278	5	-377.781001178651	0.378770321785467	287.1433	0.0269900081249555	0	Tetryl	2.65732415499567E-12	13	4.48741925313092E-12	5	-47.3631110320178	8	166.97848	0.602007602956454	1315.65319886848	-90.75002	-0.327181095482785	274.737897250327	0.990512687413167	0	0.0594016839160064	0	0	277.369387329944	0	5	0.018026502665387	1.71	1.731	7.72	0.987868284228769
34.150265718004	0.059206423514331	-0.00278957297725618	6	0	1.88519644648594	1.5081	-0.0313463348242513	-1052.48553694	-4.55827544294486	0	-0.0292249021785856	0.0433096254813876	0	-608.348249574279	6	-282.507016608002	0.465327721706178	262.13384	0.0286113387415516	0	TEX	5.69940269636025E-09	12	3.20004771153121E-08	4	-42.7262653307181	8	122.94513	0.532470753506052	1077.72051333777	-79.12755	-0.342698455575977	222.884000533208	0.965302258888664	0	0.0418978392918729	0	0	230.895554714448	0	2	0.00866192509627753	1.884	1.987	7.469	0.94816305988928
38.5072499994146	0.0660263241117068	0.00312558187278162	6	0	1.88388725012443	0.0046	-0.0216781055473338	-1143.23713639	-4.85632137780831	3	-0.0227813204454034	0.025487212879437	0	-651.190955623725	0	-134.467698250994	0.250282625043514	267.0759096	0.0224655230384044	0	TFTNB	2.64042472937191E-13	9	5.61933267500924E-11	3	-35.9448368607185	6	127.6473	0.542228984764226	503.48119548628	-78.99661	-0.335567235970643	239.89920795956	1.01906036381227	0	0.0589159357032914	0	0	235.412166421727	0	3	0.0127436064397185	1.8	1.92	7	0.9375
33.2940714283931	0.0601652974503272	0.00307317952153871	7	0	1.8431245625394	1.5311	-0.0243492821481536	-1182.55965773	-4.66943096894985	3	-0.0228121290630677	0.0236914777453839	0	-849.354807510536	2	-211.993811249059	0.306133501510285	281.1024896	0.0249019494991578	0	TFTNT	6.26072024688109E-11	9	1.26508185045653E-10	3	-51.2268675403436	6	136.10835	0.537434657497654	754.15131168251	-83.97189	-0.331569693862137	252.605195877129	0.997431729415224	0	0.0581071022338069	0	0	253.255624848858	0	4	0.0157943184969226	1.8	1.812	7.5	0.993377483443708
31.1798708900664	0.0543170059848547	0.00154335461951566	6	0	1.75946065098219	0.8627	-0.0346859826105905	-1273.57125502	-4.1883061575058	0	-0.0302725078703719	0.0394635743323842	0	-24.5359556682641	10	-444.443043839034	0.495603844273002	322.1924	0.0320719338879763	0	TNAD	1.11178504358939E-09	16	2.49271325635938E-09	8	-44.6937916598902	8	165.72053	0.544993704504759	1379.43366708536	-100.41468	-0.330226849020214	291.013437236025	0.957035867673874	0	0.0570552230024482	0	0	304.077879487786	0	4	0.0131545247774614	1.64	1.822	7.775	0.900109769484083
33.8977058787961	0.0716601535976087	0.00186078232038701	3	0	1.70407733763069	0.5819	-0.0215836398726745	-786.52760618	-4.20200018396803	0	-0.0323929986884943	0.0373972903896328	0	-36.5104499028177	4	-298.783856775277	0.381100142173531	192.08706	0.0295005122534453	0	TNAZ	2.18078437602767E-12	10	5.29606038077526E-12	4	-16.6591128002063	6	92.30766	0.493150909458213	1555.46061653126	-59.62465	-0.318542907204317	198.756627718154	1.06185133194856	0	0.0477169038007893	0	0	187.179336445737	0	3	0.0160274101669855	1.83	1.861	8.68	0.983342289091886
35.4437142847539	0.0739995764052181	0.00421148095000578	6	0	1.67225082458022	0.0018	-0.0222636459143598	-845.54137314	-3.99571519908082	0	-0.0261899108763768	0.0283537765933961	0	-212.820957369145	3	-259.789609705516	0.343662844447865	213.10452	0.0246357984338236	0	TNB	5.39635975757546E-12	9	9.54097854525871E-12	3	-56.3103964195598	6	121.96608	0.576366497382046	1219.07132568336	-69.45805	-0.328233005385489	218.639691644833	1.0332101618911	0	0.0492254694356552	0	0	211.612022131735	0	3	0.0141768882966981	1.66	1.688	7.35	0.983412322274882
34.5767999996824	0.0691787619124224	0.00234635821114595	7	0	1.6937060304329	3.3545	-0.0259271075147585	-960.02184327	-4.02745420138751	0	-0.0270945011741214	0.0293661853710382	0.00419516933871974	-417.857947206681	5	-272.834916504935	0.395936831939723	243.1305	0.0257063593420633	0	TNC	1.0603804331686E-12	10	2.0049550046329E-12	3	-62.5178659197427	7	145.11485	0.608781369312914	1122.17478475525	-77.20124	-0.323872274959144	238.191397775448	0.999253248694354	0	0.055661522550857	0	0	238.369400436449	0	3	0.0125855080161592	1.62	1.68	6.85	0.964285714285714
34.7664374993878	0.0626895555825065	0.00390793010445744	12	0	1.68024099081519	5.4815	-0.0293125060957997	-1356.1377271	-3.91844099780006	0	-0.0253118294277768	0.0260047104917686	0	-476.000284136051	6	-362.490243848491	0.38187842045123	350.19744	0.0228442560859289	0	TNDPE	3.09572244084743E-12	13	4.19662767266009E-12	4	-82.2393219093777	9	224.79454	0.64952410364781	1035.10249489114	-116.10496	-0.335475096828708	336.868394105281	0.973351673614981	0	0.0587705306653769	0	0	346.091143865986	0	6	0.0173364736611791	1.5	1.73	6.26	0.867052023121387
33.9490344825659	0.0610451250746041	0.00249416109177938	9	0	1.62636077437597	4.1015	-0.0257697446547566	-1112.58560716	-3.82121692736465	0	-0.0184390011752079	0.0274762995514115	0	-602.1074001971	7	-290.848563888123	0.4128686339813	285.16718	0.0254236830479979	0	TNEB	8.46413624140709E-14	11	1.0603849086177E-12	3	-75.7450419083991	8	161.19805	0.553640738612926	1019.92299355109	-83.43563	-0.286562795392592	293.609470012326	1.00841271864873	0	0.057541553559919	0	0	291.16002265993	0	7	0.0240417621074851	1.52	1.638	6.4	0.927960927960928
34.8222702700206	0.0864619736153688	-0.000575803206390986	4	0	1.88944720549965	3.1193	-0.0281172285268439	-1343.12297151	-4.74462891762482	0	-0.031243152629475	0.0353253500853365	0	-147.437744507995	2	-382.008958546714	0.31504061122579	322.10628	0.0287172296052758	0	TNGU	0.499999999891498	18	2.63445754324512E-10	8	4.96730458033913	10	154.50497	0.545794215517441	1185.9717809498	-99.34188	-0.350928668913549	277.39844860705	0.979919731017327	0	0.0626646225416258	0	0	283.082827936388	0	4	0.0141301400341346	1.95	2.01	9.15	0.970149253731343
31.5897142849248	0.0574975955634068	0.00181580196525591	4	0	1.71356519960835	9.4928	-0.0287154346230659	-881.13746297	-4.11197927761895	0	-0.0357747053858952	0.0373333737395202	0	-130.482241642265	7	-299.371685127996	0.477151814808772	221.12828	0.0316558334381983	0	TNHP	5.78253460953322E-12	11	1.25462080330026E-11	5	-39.7959048928522	6	109.63896	0.511649033761538	1353.83717147348	-65.41611	-0.305275510401945	211.377402944655	0.986428948027743	0	0.0503783973049224	0	0	214.285482362699	0	3	0.0140000151523201	1.73	1.725	8.02	1.00289855072464
33.7566086951935	0.058797634777793	0.00484414576789967	10	0	1.64428824438918	8.0718	-0.0285628251179574	-999.09155354	-3.75931732237463	0	-0.0246135584326075	0.0225764133970779	0	-290.277768323833	5	-254.976299009148	0.389476848674707	263.1632	0.0218495595129811	0	TNN	2.14866311339072E-12	9	4.65134955719701E-12	3	-100.317977589572	6	172.89584	0.650561326412505	968.890403404229	-83.09283	-0.312656346735519	258.313046035978	0.971963685527776	0	0.0488716713188937	0	0	265.76409168591	0	3	0.0112882066985389	1.6	1.677	6.43	0.954084675014908
35.3101176465032	0.0719815388598072	0.00259699039159962	8	0	1.7079655749274	3.537	-0.0251510499704675	-1278.92719508	-4.13464662912762	0	-0.0281873515813743	0.0323290226764549	0	-473.328283407462	6	-411.479878755963	0.386049991055044	318.15404	0.0267166181517054	0	TNPON	1.76698181890232E-11	14	2.97971015313567E-11	4	-45.2610942799909	10	181.78266	0.587685573732629	1293.33538796478	-101.88342	-0.329379139553478	313.663239349705	1.01404259777069	0	0.0637160313976414	0	0	309.319588781846	0	8	0.0258632181411639	1.65	1.68	7.6	0.982142857142857
35.6501818160871	0.0808727196051769	0.00385653304266866	5	0	1.709943321693	2.5742	-0.0213826594782918	-861.57915335	-4.14406145393959	0	-0.0308080137751326	0.0336689090779254	0	-102.03751388849	2	-279.41783243899	0.312083025666041	214.09258	0.0256898207315716	0	TNPy	1.34633562252416E-11	10	2.39650571003178E-11	4	-37.3670119721104	6	115.92856	0.557598306596403	1305.12618624611	-68.67059	-0.330294835862499	217.470880434663	1.04600104292158	0	0.0493434449062814	0	0	207.906944172107	0	3	0.014429532461968	1.66	1.751	7.47	0.94802969731582
36.346749999422	0.085731603666978	0.00350732225669279	5	0	1.74328890509888	2.9744	-0.0225663970807357	-936.71383121	-4.27391344914114	0	-0.0322826953232784	0.0319386702183549	0	-47.8128337351432	2	-340.728853747458	0.309792221912465	230.09198	0.0260765281782989	0	TNPyOX	4.14304455254692E-12	11	8.05901855881181E-12	4	-27.8149633898583	7	130.87877	0.597156267659132	1480.83759263342	-73.00277	-0.333087342293774	227.810150964419	1.03942189772089	0	0.0544386740936574	0	0	219.170051606505	0	3	0.0136880015221521	1.72	1.875	7.77	0.917333333333333
33.756608695356	0.0668355976089846	0.00391312266265825	7	0	1.63477357962537	1.6777	-0.0247710498570375	-884.80855136	-3.83514000270339	0	-0.0252991962310629	0.0260065750730499	0	-265.681468172378	5	-260.854955869134	0.394537576054518	227.1311	0.0253157757789231	0	TNT	1.7648576419809E-12	9	3.01681395285647E-12	3	-73.9660927103334	6	135.31977	0.586533959562141	1148.47749105752	-73.49105	-0.318541751503711	234.948639037842	1.01836823657476	0	0.0534707492061343	0	0	230.710886887127	0	3	0.013003287536525	1.63	1.655	6.94	0.984894259818731
32.3394399998775	0.0606966736253469	0.00361634995467607	8	0	1.60196200739752	1.6985	-0.02709045587059	-924.08244322	-3.69668750183141	0	-0.0236302867060526	0.024002322708027	0	-336.168638311381	7	-257.707429425323	0.437767190973474	241.15768	0.0259166533696838	0	TNX	3.39590297167545E-14	9	3.13569238674582E-13	3	-89.5679540456684	6	146.85116	0.587461488728018	1068.62625907383	-77.61662	-0.31049652679105	249.27596431993	0.997200356493598	0	0.0562542129008158	0	0	249.97580746606	0	3	0.0120011613540135	1.58	1.623	6.6	0.973505853357979
34.5767999996824	0.0676753993095092	0.00314058169115937	7	0	1.66156440117533	3.2018	-0.024914916497313	-959.99504202	-3.95091449688348	0	-0.0269787120430573	0.0288089003251417	0	-347.491275248278	5	-289.652954687741	0.389016052693342	243.1305	0.0257063593420633	0	Trinol	1.0603804331686E-12	10	2.0049550046329E-12	3	-62.5178659197427	7	144.04441	0.592823007154834	1191.34767002799	-76.57291	-0.315140190256578	245.81724755619	1.01167494043528	0	0.0550784032677533	0	0	242.98046509922	0	4	0.0164622287572238	1.57	1.61	6.8	0.975155279503105
29.0197486854122	0.0422739580280258	0.00190124653053525	3	0	1.60780156729935	6.8118	-0.0240029766794863	-671.6208111	-3.73476670646138	0	-0.0310805706594549	0.0500474371887021	0	212.498367480741	6	-236.940116016814	0.460621259805763	174.11814	0.0344593621949095	0	TTT	9.86922538493408E-09	9	1.45742546897247E-08	6	-55.1349790435391	3	96.99862	0.539392482426754	1360.80086782924	-54.08086	-0.300734271551221	191.788593029726	1.06650306257386	0	0.0464620996377446	0	0	179.829387987757	0	3	0.0166824790629007	1.585	1.586	7.95	0.99936948297604
