# Supplementary material for: Machine Learning Densities, Detonation Velocities, and Formation Enthalpies of Energetic Materials Using Quantum Chemistry Descriptors
Source: J Chem Theory Comput. 2025 Aug 28;21(17):8406–19. doi: 10.1021/acs.jctc.5c00865 (PMC12424169; doi:10.1021/acs.jctc.5c00865)
Supplement: Supplementary file 1 [file ct5c00865_si_001.zip › paper_HOF_dataset.csv]

Molecule	AvgGasWt	CDSA	CDSB	C_atoms	Cl_atoms	Dens_comp	DipMom	DipMom_vol	DispersionE	E_tot	E_tot_vol	F_atoms	GENP	HBA_vol	HBD_vol	HOF	H_atoms	H_ex	H_vib	MW	MolGasProd	MolRfrc	NO_count	N_atoms	OB	O_atoms	Polarizability	Polarizability_vol	Qcal_g	QuadMom	QuadMom_vol	SA	SA_vol	S_atoms	S_vib	TPSA	TPSA_vol	Volume	logP	rotors	rotors_vol	HOF_exp
2-MNDPy	32.9058518517179	0.063656793625215	0.003540855853713	6	0	1.67926813233242	4.8853	0.020319679433975	-0.025844016184904	-956.15886714	-3.97700073040284	0	-0.024793061873383	0.029115459856677	0	-116.86887028127	5	-296.422020173838	0.39396752961424	243.1338	0.027762491270248	59.386	11	5	-55.9362787074442	6	146.03607	0.607415333387399	1219.17240701966	-75.95557	-0.315925907032283	243.26677542674	1.01183200491434	0	0.054757931595652	153.59	0.638834782769563	240.422099958515	2.0955	4	0.016637405632387	94
23-F	33.8863548133671	0.062273761115764	-8.59E-05	6	0	1.92025517728728	0.396	0.001307793567303	-0.03485503925106	-1421.64305041	-4.694988980623	0	-0.026920071930583	0.04623512611676	0	-215.673090126644	6	-468.063592556971	0.424226542614967	350.15944	0.029510366303076	84.334	18	8	-22.846735190118	10	167.69389	0.553810582368579	1336.71561891055	-108.74528	-0.359132266814457	288.087054766478	0.951410093552435	0	0.053601293086363	214.7	0.7090486840906	302.800082444785	-1.1502	4	0.01321003603336	-71
24-DNI	33.7926666665391	0.085367373989675	0.003567480660087	3	0	1.68419325145549	1.0063	0.00645675501483	-0.018184913942884	-635.05960832	-4.07475336453956	0	-0.034315185824121	0.032081660612293	0	-32.5654791786004	2	-199.320023107063	0.327060717517383	158.07238	0.028467971444572	36.2317	8	4	-30.3658362074386	4	88.76675	0.569556949431247	1260.94149469416	-49.79688	-0.319513320742214	171.409962558895	1.09982324887605	0	0.040287853496472	120.32	0.772013080974212	155.852281477105	1.2725	2	0.012832664244917	25
24-DNT	31.1322201870398	0.053963521626248	0.004653076935349	7	0	1.52105049837178	5.4438	0.027378318439964	-0.023373426384979	-680.33207432	-3.42157099372755	0	-0.022521556230207	0.020117064138994	0	-279.784523219807	6	-167.632233341232	0.443225915793497	182.13354	0.024707146395924	49.052	6	2	-114.201920195479	4	116.75589	0.587196431933829	920.380910299291	-58.12445	-0.292323322173436	205.108991612677	1.03154768493915	0	0.044489933816541	91.64	0.46088193942435	198.836170743553	2.8578	2	0.010058532069497	-70
34-DNP	33.7926666665391	0.069689310209851	0.003257669022425	3	0	1.68690161442561	4.4492	0.028593452386218	-0.019116593448885	-635.03136755	-4.08112451042789	0	-0.03441664019687	0.032133251355545	0	41.58065200738	2	-217.04137372217	0.328436373718081	158.07238	0.028467971444572	36.2317	8	4	-30.3658362074386	4	83.70453	0.537939740417547	1373.05058430936	-47.21904	-0.303460256217504	167.449658636944	1.07614039407622	0	0.041224084950147	120.32	0.773254560619829	155.602056719269	1.2725	2	0.012853300542218	97
5-NT	31.3778156694676	0.063647678195212	0.0018185561564	1	0	1.70726748390378	5.4875	0.049038461465569	-0.01452490175538	-462.62418248	-4.13419191719104	0	-0.046482652813332	0.04468196944471	0	265.50229707632	1	-164.509599571365	0.292407615583246	115.05094	0.031869943514304	22.9997	7	5	-6.9534416667956	2	55.09505	0.492351068130951	1429.88488030923	-32.62617	-0.291560306207581	129.07216441403	1.15343970130205	0	0.030649403105045	100.28	0.896141579183098	111.901960950649	-0.3689	1	0.008936393888942	261
ACAF	31.6152999999173	0.047995419113673	0.001052971708018	3	0	1.68879128527078	5.7549	0.034410828406996	-0.019546713906166	-669.33237965	-4.00220362880026	0	-0.02861499946559	0.041855774878621	0.005979396411232	151.493964652689	2	-194.960273854289	0.324293785567984	170.08638	0.029396827658983	36.9969	9	6	-37.627939403496	3	100.0199	0.598058631111735	1146.24271416846	-50.60256	-0.302572765663127	180.79327158759	1.08103463930564	0	0.047729730554482	80.28	0.480025943893666	167.240960663125	-2.2446	2	0.011958792822463	344
ADNBF	34.2549599998366	0.062948752564778	0.004350167203256	6	0	1.76432824365405	6.0215	0.026534169179907	-0.025844047208292	-954.9827411	-4.20819955430359	0	-0.030216300171642	0.030845999212713	0.004406571316102	-63.5905514693014	3	-295.456532415613	0.352908609229848	241.11792	0.025920926988767	58.7269	11	5	-49.7681798184059	6	151.13829	0.666001653478685	1225.36115281524	-76.42218	-0.336759786301973	226.690344752399	0.998927170823164	0	0.049674561928943	142.49	0.627892346831355	226.933805960644	0.2085	2	0.008813142632204	154
ADNP	32.397047612734	0.066945658083136	0.002633183172548	3	0	1.71265806914255	1.5883	0.009464324129797	-0.021089486529662	-690.38702544	-4.11386172874815	0	-0.035445183941123	0.029793880657927	0.005958776131585	-33.6078287867823	3	-205.920552012952	0.372464899180238	173.08702	0.030331563860333	40.6361	9	5	-32.3536681144548	4	100.89301	0.601198859831812	1189.69378531649	-53.50859	-0.318845708926792	179.98975763506	1.07251867172565	0	0.045980389085726	146.34	0.872007299096214	167.819696178774	1.4359	2	0.011917552263171	-1
ADPy	32.0175999998239	0.053840775623713	0.003963584307977	5	0	1.6658675723926	0.8757	0.004771667278657	-0.023583128742089	-712.4469381	-3.88210544971035	0	-0.026282585305328	0.027244874264345	0.005448974852869	-161.408593396753	4	-182.22509131379	0.402138731563061	184.10966	0.027157727628174	46.2854	8	4	-69.5237827281849	4	111.85216	0.609479607079069	989.763879384655	-58.60162	-0.319318753717379	187.703732403905	1.02279291765851	0	0.046194825415275	130.55	0.711363667042035	183.520758858613	2.1078	2	0.010897949705738	36
ADPyOx	33.1077272726008	0.06715001020167	0.003679241497195	5	0	1.7070247770531	3.8143	0.01959470935877	-0.024058205623799	-787.59492892	-4.0460094184067	0	-0.037014340736652	0.025685852395945	0.005137170479189	-142.137084797631	4	-235.182104328155	0.393523502821119	200.10906	0.027485012422742	49.6524	9	4	-55.9694798426418	5	130.69709	0.671413232463894	1175.26964710221	-64.26042	-0.33011673260428	199.268687944542	1.02367722113541	0	0.047312149514218	143.12	0.735231838981515	194.659687477977	2.1413	2	0.010274340958378	-190
AHDPy	33.1077272726008	0.064655022147251	0.001529397204736	5	0	1.71169326215868	3.4963	0.018010210329799	-0.02375381619365	-787.69277612	-4.05757874701375	0	-0.030809446552792	0.030907319731943	0.010302439910648	-399.03487219399	4	-173.782059715213	0.398328097260582	200.10906	0.027485012422742	48.3084	9	4	-55.9694798426418	5	125.80654	0.648057159358242	868.436740021731	-61.06031	-0.314535087350257	200.847432964954	1.03460930466463	0	0.045960664514941	150.78	0.776700944863723	194.128771179048	1.8134	2	0.010302439910648	-288
ANQ	27.4809226103155	0.055255847183113	0.001463057025513	1	0	1.57232094104869	6.6398	0.052795684989126	-0.017619887290494	-465.01025978	-3.69748112775333	0	-0.054155373855227	0.039756984388932	0.023854190633359	70.1375568580581	5	-135.22046279549	0.499326313990916	119.0827	0.036389277300834	27.2225	7	5	-33.5901016688402	2	67.58296	0.537378937135562	1135.51727325203	-34.13777	-0.27144295779259	145.482706168919	1.15679073560346	0	0.046234566607111	109.89	0.873779002899946	125.764065782413	0.1089	3	0.023854190633359	25
ANTA	29.664823512886	0.067441107969319	0.00242549340332	2	0	1.63947033599492	3.8564	0.029497548913789	-0.017502304556536	-501.95468653	-3.83944427923049	0	-0.042919224331025	0.03059594327745	0.007648985819362	46.379843038503	3	-128.336048403321	0.398225346374725	129.07752	0.03292595024503	29.6091	7	5	-43.3847814863502	2	73.96862	0.56578492545781	994.255610142813	-36.8243	-0.281668548507949	148.467810627678	1.1356281781229	0	0.035505546191816	113.41	0.867471481773895	130.736286301986	0.3995	1	0.007648985819362	73
APX	30.3301578762032	0.063582779983218	0.001441047553654	4	0	1.77507645039839	6.3336	0.01762312953432	-0.032367890204196	-1565.46022301	-4.35586527266189	0	-0.034198654504148	0.036172269159114	0.011129928972035	185.114182296778	8	-552.07324111373	0.413027842197317	384.18072	0.032970594341598	83.3398	22	12	-8.32941330319751	10	194.06088	0.539970952662657	1437.01443714752	-120.06032	-0.334065708489952	338.334035589962	0.941408446234569	0	0.070451876537407	310.58	0.864183335033666	359.391332150487	0.4119	13	0.036172269159114	272
Avrora	33.8863548133671	0.061813061848618	-9.51E-05	6	0	1.90060636066107	1.8004	0.005884997041445	-0.034536402564259	-1421.64289472	-4.6469474724611	0	-0.026683185874654	0.04576202987127	0	-215.264326089436	6	-468.161289506311	0.419855248408006	350.15944	0.029510366303076	84.334	18	8	-22.846735190118	10	167.83838	0.54861606850754	1336.99462595185	-108.38711	-0.354286726105759	288.220264352878	0.942110310487266	0	0.05287609615561	214.7	0.701793415240118	305.930485150734	-1.1502	4	0.013074865677506	-71
BAED	28.9079967073803	0.026203082480935	0.001255470817808	4	0	1.6032914332442	0.011	4.08E-05	-0.024199154011489	-1004.94259183	-3.72945934855267	0	-0.025360658964404	0.044533401754956	0	414.684351774708	8	-347.311983917443	0.449321126992959	260.17092	0.03459264444838	54.622	14	10	-49.1984269417966	4	148.04288	0.549404421000061	1334.93775521662	-84.77149	-0.314596901794686	282.842483858714	1.04966149725415	0	0.06438826066528	122.84	0.455873589298232	269.460663841261	-1.5214	9	0.033400051316217	721
BC-HMX	32.6822130737553	0.061444881811655	0.001599758061405	4	0	1.81208103791517	0.5588	0.002073155855086	-0.029932233981247	-1195.03872456	-4.43361046685103	0	-0.030012158714603	0.044520168684744	0	76.3909561240221	6	-431.170894343138	0.418661878267973	294.13924	0.030597761979529	76.778	16	8	-16.3188019388369	8	144.58079	0.536396763281127	1465.8734222035	-92.7232	-0.34400437541577	264.875599368282	0.982692197029045	0	0.056369067984896	196.24	0.728053158557844	269.540757695111	-0.6	4	0.014840056228248	184
BMNP	32.6657828296247	0.063552147053611	0.002866793090019	7	0	1.70165140688599	3.4447	0.011129541482236	-0.029079573160379	-1255.21414805	-4.05549334624537	0	-0.024145292595884	0.029078257421581	0	-115.208177002625	7	-407.217656698387	0.410407631032314	317.17258	0.029163933870157	76.891	15	7	-47.9234365089189	8	187.71699	0.606498106402704	1283.89931026947	-99.29431	-0.320811722964251	306.490027734735	0.990243991513123	0	0.063217741555354	202.65	0.654745429609264	309.509606078406	2.2466	6	0.019385504947721	153
BNFF	35.4783328736321	0.05871583741093	0.005412380662038	6	0	1.82356580885184	1.3176	0.004886496341168	-0.024745906295162	-1192.4656866	-4.42241895456843	0	-0.019191810804425	0.048212243803267	0	424.60950002041	0	-439.939684797287	0.265878409594836	296.1136	0.025328117621371	58.526	15	8	-27.0166584716136	7	149.62762	0.554914099626355	1485.7125265347	-92.72116	-0.343868859357057	271.678025165818	1.00755439886804	0	0.055461390931522	208.4	0.77287935450776	269.641049129496	1.0324	4	0.014834536554852	661
BTATz	26.5174991213539	0.031033523892379	0.001971323798653	4	0	1.73323925629386	0.5123	0.002154702756667	-0.02469892650742	-920.8505247	-3.87304150702546	0	-0.043584888261782	0.042059394039953	0.008411878807991	822.923735578065	4	-224.079647499822	0.396200319536391	248.16836	0.032236180909051	52.1808	14	14	-64.4723606184125	0	164.19833	0.690608226217221	902.933990053454	-64.77901	-0.272456590710805	247.081156465628	1.03920837196351	0	0.051130515837543	184.54	0.77616405761329	237.759012659594	-2.074	4	0.016823757615981	883
BTNEN	32.3431666665924	0.082924547982715	0.001552291901866	4	0	1.8706685381531	2.2633	0.006569375956418	-0.030007552468368	-1644.89051902	-4.77440207952519	0	-0.023011247136873	0.043538478922929	0	-122.207506968158	4	-461.217626955999	0.335138648752051	388.11976	0.030918291817994	81.049	22	8	16.48975563625	14	172.94627	0.501987835412945	1188.33843181805	-117.17035	-0.340094587591147	328.891248494941	0.954628312702184	0	0.069603236805457	323.98	0.940373093430034	344.522830633398	1.1103	11	0.031928217876815	-28
BTPTAP	33.9600538095456	0.061637243242686	0.004080597850192	11	0	1.77996485819346	1.5682	0.004319110116543	-0.029436701075592	-1514.68017962	-4.17170672562449	0	-0.028976486178511	0.033050198570667	0	108.887953520705	3	-433.38151285503	0.335705455462533	389.19702	0.023766882952166	111.174	17	9	-63.7209401038065	8	288.92943	0.795764586200791	1113.52731543276	-133.33607	-0.367231965844358	353.708555678239	0.974178166775788	0	0.055933252023455	226.84	0.624758920314166	363.084051502508	-0.2743	4	0.011016732856889	444
CL-14	33.1587142855666	0.057413794129553	0.003977315138116	6	0	1.8146580078575	5.7831	0.024674116257496	-0.028483876854407	-1010.32480193	-4.31064163176362	0	-0.030610649494113	0.029866129550323	0.008533179871521	-103.079956264538	4	-292.867993915822	0.389408707253822	256.13256	0.027329598392328	61.4343	12	6	-49.9741227745508	6	160.68212	0.68556471604864	1143.42352224107	-80.10136	-0.341759656416718	228.707418479124	0.975800769916765	0	0.052810166929102	168.51	0.718963070074979	234.379215030372	0.1952	2	0.008533179871521	86
CL-20	33.7066153829059	0.06468073802516	0.001503577805337	6	0	1.93737976605904	1.7619	0.004691258606735	-0.038635618614718	-1790.7957238	-4.76819674906698	0	-0.027203388917243	0.047927041785136	0	189.709697569288	6	-651.659832292839	0.397162951664976	438.18504	0.029667831655132	111.996	24	12	-10.9542763029975	12	210.85528	0.561426100843142	1487.17955385432	-137.20429	-0.365321985551662	347.901071357436	0.92632606578008	0	0.061405230089542	294.36	0.783766889992925	375.570853730064	-1.2738	6	0.015975680595045	377
CTA	28.014	0.024282736223635	0.001762776930455	3	0	1.68253994174178	1.5045	0.007468594457531	-0.020547753202292	-770.95763007	-3.8271650933413	0	-0.016027320748145	0.059570045523676	0	801.420093706212	0	-191.543998903148	0.257967294513055	204.1125	0.029395553922469	52.371	12	12	-47.0328862759508	0	136.71679	0.678685450345909	938.423658047145	-62.19082	-0.30872583154623	218.725436390168	1.08579035024569	0	0.049827628817494	49.44	0.245428587557547	201.443525760452	-4.3101	3	0.014892511380919	916
DAAF	29.8633076919827	0.034104352057884	0.004715877950809	4	0	1.70916782692164	6.4692	0.03139001712046	-0.023184488391209	-818.00600993	-3.96914960989642	0	-0.029358875531605	0.03881780389595	0.009704450973988	339.535542280084	4	-253.602600840594	0.391944490813734	212.12636	0.030642113502853	42.3643	11	8	-52.7987186505251	3	134.94153	0.654766731119934	1195.52610453785	-63.95587	-0.31032830245686	214.140808791781	1.03905949022494	0	0.048616965501076	133.12	0.64592825682861	206.090999414695	-0.2176	3	0.014556676460981	499
DAAT	26.3037142128625	0.031403277816849	0.002162054080319	4	0	1.66433962258541	0.9632	0.004385113687435	-0.022613783287466	-811.35980841	-3.69383824885102	0	-0.039942230508038	0.045526512535662	0.009105302507132	803.257351834752	4	-219.38000338388	0.38440608467531	220.15496	0.031795785813711	77.8568	12	12	-72.6760823376408	0	182.95604	0.832935044853509	996.479949322424	-52.13116	-0.23733499092386	232.301305029191	1.05758682754621	0	0.051907890579489	126.2	0.574544588200055	219.652229943305	-4.9014	1	0.004552651253566	862
DAAzF	28.6844999995701	0.029256181442762	0.004919906749857	4	0	1.64879388523657	0.6401	0.003240617730586	-0.020914327637024	-742.82863723	-3.76069934790622	0	-0.031649813786179	0.040501393289627	0.010125348322407	397.406148749561	4	-219.082995868417	0.39017545733412	196.12696	0.030592428496634	41.5808	10	8	-65.2638474588094	2	139.42543	0.705865521875668	1117.04681431057	-58.13745	-0.294330965913252	212.731565059257	1.07699059769785	0	0.049265912555035	154.6	0.782689425322039	197.524068932437	1.1948	2	0.010125348322407	557
DADPy	30.9748683047065	0.05559681834272	0.003322278035492	5	0	1.68072743121349	6.5037	0.033058598010144	-0.024804534018961	-767.81086407	-3.90281696620558	0	-0.030806300890305	0.025415223649725	0.01016608945989	-258.30491517141	5	-165.915989530799	0.433433503237331	199.1243	0.028876435551577	50.6898	9	5	-68.2990473789487	4	132.27932	0.672381700406717	833.228237491853	-59.75651	-0.303745013235409	202.855237746314	1.03112224716815	0	0.048804298008831	156.57	0.795852313367498	196.732480851257	2.2712	2	0.01016608945989	-20
DADPyOx	32.0175986862037	0.063835657148724	0.003109452703896	5	0	1.70939174370665	3.2105	0.015363031557183	-0.025574430930418	-842.96434875	-4.03379158742455	0	-0.033087581903798	0.02392622886962	0.009570491547848	-253.457533969563	5	-215.425166596422	0.421680272913815	215.1237	0.029053051999424	54.0568	10	5	-55.7818594603942	5	139.07808	0.665522794565466	1001.4013639428	-65.89292	-0.315313816961513	212.461225486604	1.01667918138249	0	0.049734230869845	169.14	0.809376470201507	208.975682179011	2.3047	2	0.009570491547848	-132
DANTNP	31.0856279054341	0.075292115520966	0.003307166572581	8	0	1.77581060950792	16.4433	0.046372245333784	-0.030378863013997	-1470.23149762	-4.14624410581158	0	-0.035357381174844	0.033841561244118	0.005640260207353	152.558403464238	5	-360.816682801076	0.37807660467471	379.2088	0.028348498241969	107.0508	19	13	-52.741392077399	6	239.98107	0.676777839819502	951.498706783903	-115.66918	-0.326202136585578	349.133253030929	0.984601197067035	0	0.060593597294972	246.48	0.695105667954189	354.593569529409	-0.6886	5	0.014100650518383	431
DATB	32.9058518517179	0.061261784612117	0.003331353104195	6	0	1.75013370423807	2.7836	0.01206656408697	-0.027253390976172	-956.23187592	-4.14514772696954	0	-0.025609587337621	0.026009263012581	0.008669754337527	-308.553395158045	5	-250.608319330685	0.413828145193391	243.1338	0.027762491270248	61.7168	11	5	-55.9362787074442	6	156.45505	0.678213424182758	1030.74241150628	-76.91485	-0.333416427203872	227.595425063952	0.986598211824759	0	0.054851107330863	189.5	0.821459223480691	230.687043961902	3.3076	3	0.013004631506291	-98
DATH	30.0173437367347	0.03821770392468	0.001306830332704	4	0	1.69259701960017	8.8777	0.028262235431543	-0.029812795001081	-1264.71943085	-4.02624534615156	0	-0.029065434683532	0.047752630914893	0	498.778317273296	8	-454.119549667462	0.429196576957904	320.18312	0.03331426925366	65.623	18	12	-29.9828423184832	6	170.78655	0.54370047249186	1418.3119636896	-100.1462	-0.318816301741936	308.597410672337	0.982422550208515	0	0.068336282047445	171.9	0.547245150284672	314.118818431884	-1.5895	11	0.035018596004255	654
Dazin	29.3549997595095	0.044309344339687	0.002046804008192	4	0	1.59848528210429	0.0007	3.83E-06	-0.026133719850768	-676.65760157	-3.69822561032564	0	-0.029955482212279	0.032792587581178	0	-135.699660762098	8	-215.768355259703	0.54414749311075	176.13072	0.034065607766628	49.06	8	4	-72.6732962881206	4	94.9409	0.518892963047638	1225.04668838975	-56.43856	-0.308461070292591	187.930723555337	1.02712245189708	0	0.042011589203603	98.12	0.536268115577525	182.968177950187	-0.0904	2	0.010930862527059	-46
DDF	36.0114999960127	0.082445086557467	0.003907122813508	4	0	1.8351675431884	2.5987	0.009969013309241	-0.022498071709746	-1191.41641809	-4.57045681640347	0	-0.021226207119981	0.046033847581827	0	482.834760730389	0	-502.208357309677	0.251868723331712	288.0916	0.027768945709876	56.564	16	8	0	8	171.24137	0.656908260523607	1743.22457617535	-86.17209	-0.330569404738958	271.070223174473	1.03986711146547	0	0.059115569963994	147.43	0.565564179082399	260.677754095385	-1.4025	4	0.015344615860609	670
DFPAO	32.1291172223971	0.068892606899547	0.000993509760653	5	0	1.82648312843499	5.1301	0.015496516944743	-0.025714350524082	-1548.92276738	-4.67883821188716	2	-0.025768725190643	0.036248455846263	0	-755.054328597386	6	-488.446964929089	0.372293511213548	364.1315464	0.031124283467087	70.833	17	6	-8.78803287338578	11	158.92574	0.480067722435393	1341.40249521948	-108.07226	-0.326454378734657	331.675712489844	1.00189436828884	0	0.07048609633689	241.57	0.729711623231819	331.04858454921	1.4236	11	0.033227751192408	-664
DFPNAP	31.819428571178	0.072455330253721	0.001502355596152	4	0	1.88191439737247	4.8795	0.016551691423403	-0.026955196607805	-1434.45386753	-4.86579317070674	2	-0.025183536728277	0.037312963553117	0	-580.395104618252	4	-424.787601940819	0.343689851373324	334.1055664	0.03142719264593	64.941	16	6	0	10	142.99277	0.4850440013972	1271.41731434744	-97.30554	-0.330068915230576	285.461702999854	0.968311101804015	0	0.069022236152319	232.34	0.788117631993739	294.803707680335	1.4495	9	0.030528788361641	-534
DFTNB	35.5087499998999	0.068451952050352	0.003503331542065	6	0	1.827742648463	0.526	0.002324359726446	-0.021950231957789	-1044.00441956	-4.61338750391057	2	-0.025289564095914	0.026513609046913	0	-502.978390293723	1	-232.335556368006	0.280523273241642	249.0854464	0.024088119505739	52.824	9	3	-41.7527404764504	6	126.66742	0.55973507547686	932.754441200487	-75.98828	-0.335787258011229	231.173770028891	1.02154182674117	0	0.057260841722573	137.46	0.607426783264782	226.298878790269	3.259	3	0.013256804523457	-208
DHT	24.7489090674313	0.024863139604929	0.001548961535261	2	0	1.55555414283946	0.9338	0.006154979921816	-0.021453728115471	-517.46231264	-3.41076263075153	0	-0.038532889936751	0.039547954091773	0.026365302727849	473.738508972563	6	-154.324099512772	0.519957345920231	142.12264	0.038698971457924	32.0342	8	8	-78.8051784008516	0	91.76559	0.604856890087404	1085.85162443346	-42.51116	-0.280204900678	169.579611876551	1.11775445089907	0	0.050475007614402	127.66	0.841448636559281	151.714548521948	-0.6156	2	0.013182651363924	536
DINA	32.7447272603564	0.069835568922761	0.00133445594673	4	0	1.63875650985234	3.0235	0.012426016491959	-0.020654757331671	-977.35816005	-4.01675826536537	0	-0.027568207715037	0.036988307731977	0	-343.730283785301	8	-339.462569901369	0.459921918958966	240.12832	0.030539227260042	50.723	12	4	-26.6524165079737	8	123.67069	0.508263282127327	1413.67153154351	-76.94405	-0.316225577727181	261.382383085844	1.07423244681075	0	0.065036812703808	159.16	0.654117673180164	243.320134168218	0.4663	9	0.036988307731977	-302
DINGU	33.1587142856163	0.075772117224211	-0.002013060439877	4	0	1.79729713648231	4.8392	0.022565675424258	-0.026277076473587	-934.24290107	-4.35646843961047	0	-0.042419757969692	0.027978602361041	0.009326200787014	-366.999824456169	4	-229.789631777635	0.395436084481638	232.11116	0.03015796396862	61.5574	12	6	-27.5729956284739	6	115.65849	0.539327150231405	989.998205073961	-72.92071	-0.340036591495797	219.025402984561	1.0213374428453	0	0.051535873903554	156.32	0.728935853512986	214.4495969661	-0.3478	2	0.009326200787014	-177
DINOL	34.8142999994988	0.064619729815076	0.001789935504982	6	0	1.66706593454935	6.8092	0.032536115431192	-0.022062357640092	-824.5049212	-3.93969736382382	0	-0.035086749634501	0.033447807087227	0	-75.487110372919	2	-237.412518939541	0.310570336505957	210.10388	0.023797751855143	47.008	9	4	-60.9222447486453	5	137.26229	0.655874656610141	1129.97684259587	-66.92651	-0.319792142214479	217.366317770038	1.03863238057615	0	0.051045999138355	108.71	0.519444444064632	209.281283575484	0.0568	3	0.014334774465954	194
DMNT	32.397047612734	0.081795548638819	0.003063908091436	3	0	1.66847592032616	5.8663	0.034054194840452	-0.019368022793968	-690.35529862	-4.00755055969586	0	-0.032867641574273	0.034830330709768	0	49.6909253843393	3	-225.829432015948	0.358590853245601	173.08702	0.030331563860333	49.7	9	5	-32.3536681144548	4	92.70684	0.538168316042923	1304.71615962854	-52.62074	-0.305466296065452	187.063811136629	1.08591573428639	0	0.050814876822737	107.24	0.622534110885918	172.263652906326	-0.6727	2	0.011610110236589	114
DNACP	30.3944999768373	0.052788761258199	0.001771678017322	3	0	1.62487475843783	3.3694	0.020338984366488	-0.021550404614957	-637.3769668	-3.84745063314088	0	-0.033238128336557	0.036218289962287	0	-47.508982912786	6	-218.149753636695	0.487336807795148	162.10414	0.032900660874581	44.253	8	4	-49.3509912825175	4	85.43483	0.515717240969781	1345.73832375099	-51.72701	-0.312243974510352	178.703194415049	1.07872068541853	0	0.043803045537148	98.12	0.592289768516598	165.662155950699	-0.1329	2	0.012072763320762	-2
DNAN	32.4198983180221	0.057537764123848	0.003668566223827	7	0	1.56446629619279	7.223	0.034346148846015	-0.023230280391969	-755.52358711	-3.5925966467611	0	-0.027294322909612	0.023775542604192	0	-374.779930752632	6	-193.278506092317	0.43622536996916	198.13294	0.025235582031612	50.578	7	2	-96.9046338281762	5	125.5564	0.597034307485785	975.499107277754	-61.17692	-0.290902893570645	216.368940044826	1.02885779045191	0	0.048398462681355	100.87	0.479647796496962	210.300142597734	2.558	3	0.014265325562515	-183
DNAT	31.4811997144191	0.072799610971288	0.002649910493424	4	0	1.75351035500235	0.0077	3.20E-05	-0.020653655892196	-1001.47917116	-4.16156525733458	0	-0.037965982786838	0.041554186818626	0.008310837363725	403.9735472691	2	-303.655157731266	0.321900170078655	254.12328	0.029513234750462	75.5414	14	10	-31.4807836574437	4	169.84042	0.705758054203398	1194.91279087562	-74.87012	-0.311116695361298	257.292481945927	1.06915798618091	0	0.054588738555506	165.14	0.686225841122797	240.649637632123	-2.7104	3	0.012466256045588	408
DNATA	31.9089473673818	0.068357573665564	0.001984070644096	2	0	1.7655956539437	4.225	0.022229378072936	-0.020227257691816	-815.79290396	-4.29220565475625	0	-0.034908804870088	0.042091130078932	0.010522782519733	418.775459558461	2	-302.195780109692	0.320600353254386	202.08848	0.031339408033384	42.8294	12	8	-7.91732413445833	4	116.53701	0.613146805864974	1495.36371449621	-61.80434	-0.325176814297817	205.172642104561	1.07949354593265	0	0.053300063692504	167.26	0.88002030212527	190.063796932938	-0.3338	4	0.021045565039466	273
DNBF	37.153999995464	0.081687864622856	0.00399033351254	4	0	1.87153059185791	1.2797	0.005545644869675	-0.024027915272873	-1082.0074555	-4.68893419906548	0	-0.02166472016642	0.043335507303863	0	248.524067885553	0	-446.206757841771	0.256618794174527	260.0782	0.026914981724233	61.383	14	6	0	8	131.27766	0.568898399376408	1715.66381896588	-78.46308	-0.340023737642361	233.082696725413	1.01007569063483	0	0.058883154786007	141.3	0.612330718203588	230.757653992169	-1.7904	3	0.013000652191159	408
DNDAP	28.9623529214994	0.050067916189232	0.002283827352412	3	0	1.53491053672387	3.7693	0.021229174943145	-0.022605174972955	-638.55861355	-3.59644297840576	0	-0.029998959333873	0.033792759838397	0	-115.281923786902	8	-210.653627204077	0.533394493607393	164.12002	0.034527577257779	38.537	8	4	-58.4937779071682	4	87.93952	0.49528651327731	1283.53400885569	-49.93699	-0.281251451687067	188.962824822096	1.06426255959968	0	0.053472038888244	98.12	0.552624265890577	177.552825773721	0.2373	4	0.022528506558931	-54
DNDMO	32.54415788402	0.069754608109735	-0.001740932952086	4	0	1.65882871825437	0.8351	0.004047475245789	-0.024030061350496	-825.9150727	-4.00295870180454	0	-0.024778245056364	0.029080171805451	0	-405.187847849302	6	-229.364469925709	0.436353548594729	206.11364	0.030727385799517	43.744	10	4	-38.8135399481568	6	108.19596	0.524392850909277	1112.80587701866	-58.46422	-0.283358260345277	214.772861256497	1.04093861741452	0	0.059184129887196	132.26	0.641023920498149	206.326153784119	-0.667	5	0.024233476504542	-306
DNNC	33.2657463576346	0.068929432543081	0.001601558447494	4	0	1.77960386991995	5.612	0.022599813948551	-0.028592470440522	-1085.61149964	-4.37181359805264	0	-0.029358414759288	0.040270516658145	0	-109.971996062357	6	-386.629415404321	0.421827441312469	266.12584	0.030060969658655	65.308	14	6	-18.0365799878734	8	128.75834	0.51851648758451	1452.80674512599	-81.95915	-0.330053731536241	247.676301166022	0.997405261193404	0	0.058330511709937	189.76	0.76417332410496	248.320628336846	0.1632	4	0.016108206663258	0
DNPN	32.6176996048303	0.066147585648799	0.001733892329542	6	0	1.69456837781261	2.6454	0.008276504454293	-0.030143477372119	-1314.52446764	-4.11267392897084	0	-0.027644037974311	0.034415040824534	0	-394.094824858224	10	-442.823437667549	0.461622904366136	326.1778	0.030658126069213	74.453	16	6	-34.3371008082095	10	161.00567	0.503728791457402	1357.61366244897	-103.43829	-0.323621179379088	309.999205645143	0.969875937986423	0	0.067904189073119	232.34	0.726908235015654	319.627689999958	1.6353	9	0.028157760674619	-232
DNQ	28.3935238088557	0.082264375949131	0.001842325255852	1	0	1.73395228654966	4.9851	0.034920819897137	-0.017705747461743	-614.18202272	-4.30236901957114	0	-0.039970752509089	0.042030233973806	0.014010077991269	25.6761909039501	3	-180.55215471987	0.374848061156342	149.06562	0.035219388616536	32.6201	9	5	5.36676397951453	4	79.92152	0.559853364190365	1211.22600046791	-44.34788	-0.31065862877371	160.193110522262	1.1221589860404	0	0.050123434915398	129.69	0.908483507343811	142.754380185924	0.2498	4	0.028020155982537	0
DNTF	36.0114999690241	0.064433271361842	0.005029317498985	6	0	1.83989107303379	1.5449	0.005484430439882	-0.025540674308788	-1267.62883472	-4.50011144256007	0	-0.019051198107081	0.04615029821896	0	404.085523077887	0	-483.386807944335	0.265253369681851	312.113	0.025631742380806	66.3335	16	8	-20.5053938797807	8	160.46643	0.569659507587068	1548.7557645607	-97.12587	-0.344799066559688	279.860935762678	0.993512741944986	0	0.056792875001587	181.95	0.645926673918445	281.688320589425	0.291	4	0.01420009175968	635
EDNA	30.0187957737837	0.059077598221064	0.001458207356691	2	0	1.57332379539745	0.0148	9.34E-05	-0.017184438944195	-599.2931572	-3.78308956988622	0	-0.044960130980786	0.037875515758212	0.012625171919404	-66.9421820312338	6	-203.51095702084	0.485221335360881	150.09344	0.033312586353474	33.5414	8	4	-31.9800785430729	4	79.43357	0.501431238711009	1355.89508122967	-50.81099	-0.32074874207256	180.635251470697	1.14027555226117	0	0.05191578316091	115.7	0.730366195537525	158.413684405052	0.3772	5	0.03156292979851	-103
ETN	31.8008421048043	0.081693829787442	0.000950823597983	4	0	1.74787620135854	0.0033	1.15E-05	-0.021960499447316	-1276.89785869	-4.4488992900577	0	-0.021702052133082	0.041809758797359	0	-538.56399044845	6	-413.514949552684	0.38208973605249	302.11004	0.031445495820237	58.102	16	4	5.2960835065263	12	142.8989	0.497880711783987	1368.75606501752	-90.12419	-0.314005887142275	302.212283436194	1.05295188967218	0	0.068358954739566	220.2	0.767209073931527	287.014332184049	0.6496	11	0.038325612230912	-496
ETNEN	33.0165651288643	0.068156230673774	0.001960604275811	4	0	1.70373310439774	5.8773	0.023822740356054	-0.026972575285952	-1031.46957392	-4.18090481082563	0	-0.023450643038461	0.036480129175724	0	-186.796714480821	7	-372.619555243412	0.434522953737155	253.12708	0.03028781702675	56.696	13	5	-22.1232749968909	8	123.77014	0.501683410588606	1472.06515890521	-74.96029	-0.303840118027749	247.676637200295	1.00391952431952	0	0.063742624287642	186.52	0.756030410428451	246.709652716611	1.0767	7	0.028373433803341	-68
ETTN	32.299739960848	0.063970384008265	0.001357809287486	6	0	1.60892860663485	3.3348	0.012004301198062	-0.02454035098621	-1075.78094137	-3.87249563492273	0	-0.019593202417252	0.032397358397073	0	-607.280695169654	11	-352.868438902552	0.506809909682711	269.16624	0.030959801417912	58.266	12	3	-50.5263958808504	9	142.64617	0.513484343717758	1310.96841454765	-84.20149	-0.30310064989973	289.734574801437	1.04295942887397	0	0.065823676998011	165.15	0.594491526586292	277.80042711177	1.5773	10	0.035997064885637	-480
Fivolite	34.04380253777	0.06851579835107	0.001089979331685	9	0	1.7187740954829	2.806	0.006735260966106	-0.029769276845284	-1751.74190342	-4.20471805587904	0	-0.020464295943952	0.036004602456018	0	-873.249547030541	13	-588.108438787195	0.468055023558901	431.22402	0.029373750332991	88.693	20	5	-35.248500303856	15	220.88396	0.530189277914067	1363.8118739007	-135.54982	-0.325361158805654	412.16801811461	0.989329709153426	0	0.072142258789193	275.25	0.660684455067932	416.61340430917	1.7791	14	0.033604295625617	-586
FOF-13	37.3430952379787	0.056251198812759	0.002898252911192	6	0	1.94237564421529	1.2349	0.003628398742935	-0.027842269717248	-1692.87081413	-4.97401436062955	2	-0.016039996418786	0.044073189038815	0	-298.555597587243	0	-460.504630798854	0.263509235193572	398.1080064	0.026374752155795	70.89	19	8	-4.01900985229721	11	173.01394	0.50835173893134	1156.73290513068	-114.25298	-0.335699545719192	320.494312069016	0.941680426778835	0	0.066964138566277	270.35	0.794345777109565	340.342968755671	1.6041	8	0.023505700820701	-146
FOX-7	31.7309999086759	0.07088696115197	0.002189254780996	2	0	1.68275314544285	9.2908	0.063582145418193	-0.019740847850272	-598.16282132	-4.09356303966553	0	-0.049117597418462	0.034217799015258	0.013687119606103	-133.885911357567	4	-178.808540403225	0.420179675048005	148.07756	0.031515016050449	34.6918	8	4	-21.6102966580487	4	81.95027	0.560831573621231	1207.53300097074	-40.98346	-0.280472759445976	159.159161067002	1.08921523696556	0	0.047159711052113	143.68	0.983282672502464	146.122782408372	1.0259	3	0.020530679409155	-109
FTDO	33.3456661326409	0.056886485989589	0.004012072249306	2	0	1.82820822159751	1.4874	0.010493329107821	-0.019086877965327	-629.93227562	-4.44405451372817	0	-0.027073551018001	0.056438505353347	0	553.35114042827	0	-277.307753150595	0.246862279768205	156.0598	0.028835101154648	43.368	9	6	-10.2524801390236	3	84.46525	0.595886558037098	1776.93264473359	-48.38989	-0.341381633226608	153.477773607154	1.08275701841839	0	0.032079228076514	97.78	0.689819631681282	141.747198121461	-1.025	0	0	673
HCO	33.8977037210632	0.06906902818229	0.001534714041834	6	0	1.83308282616661	1.225	0.003519986334482	-0.035246689099913	-1573.12205118	-4.52030050826576	0	-0.030019592843754	0.040228415251221	0	-248.506196985088	8	-555.624604926018	0.425141643224942	384.17412	0.029500513919346	91.17	20	8	-16.6591128002063	12	181.16493	0.520569859499877	1446.28327625509	-120.6218	-0.346601704196404	317.466167220453	0.912225771654125	0	0.063655805187778	281.4	0.80859114654953	348.012714708549	0.5018	6	0.01724074939338	-27
HMTD	29.7381428551208	0.036809408918713	-0.016325246723965	6	0	1.5991387111991	0.0944	0.000436709255219	-0.030353280661191	-796.05653364	-3.68268279574304	0	-0.031177987558776	0.037009258916864	0	-378.26316710877	12	-281.894874336135	0.624599680069107	208.16928	0.033626479373322	46.86	8	2	-92.2326291372099	6	112.59014	0.520859705343251	1354.16173960027	-59.12975	-0.273543528429933	206.199814868648	0.953912792135412	0	0.043401712005725	61.86	0.286174094574654	216.162123591039	-0.917	0	0	-360
HMX	31.7309944668554	0.064156265145016	0.001632751789755	4	0	1.77761791256923	0.0122	4.41E-05	-0.031946128100336	-1196.21552614	-4.32393854602125	0	-0.03554895008086	0.04337618214979	0	21.3390072917715	8	-426.714403610897	0.462197284330804	296.15512	0.031515020726306	78.892	16	8	-21.6102966580486	8	147.76505	0.534123643681063	1440.8476328584	-94.09988	-0.340141127929445	268.675838964847	0.97117767751556	0	0.059040294216922	196.24	0.709345165422891	276.649520664608	-0.3508	4	0.014458727383263	81
HNB	38.6773333139153	0.0933794045886	0.002740883953928	6	0	1.87093811981777	0.005	1.62E-05	-0.028340358153796	-1458.92255269	-4.72217455679165	0	-0.020997799331973	0.038841057448195	0	-43.8273130445151	0	-569.737024523195	0.260430828738413	348.0972	0.025854847436763	79.374	18	6	0	12	178.95638	0.579237919691753	1636.71820549891	-107.15893	-0.34684717968476	302.064568370341	0.97770893776139	0	0.066936844683625	274.92	0.88984862613815	308.951423786677	4.275	6	0.019420528724098	197
HNBP	36.4137999954844	0.070343136464643	0.003165769397683	12	0	1.79240745933816	0.0017	4.33E-06	-0.033540114250885	-1689.90392948	-4.30017373601124	0	-0.023553823065486	0.030535513843094	0	-365.299006541734	4	-520.302204574481	0.342579134197357	424.19316	0.023574166072267	104.81	18	6	-52.8061319989224	12	259.13258	0.659395540315547	1226.56905777189	-136.38478	-0.347048278139773	368.2027779826	0.936938418679434	0	0.063328703112882	274.92	0.699568622145275	392.985035773816	5.942	7	0.017812383075138	68
HNBPO	36.7754761848412	0.07111059744461	0.003332248629492	12	0	1.79124154670908	0.7671	0.001879811680897	-0.032088915883124	-1765.08392065	-4.32541438117659	0	-0.025758394630958	0.031857061467417	0	-430.044405027419	4	-553.17869349825	0.337506413038951	440.19256	0.023853197338765	105.89	19	6	-47.2520480582407	13	263.23754	0.64507496094704	1256.67433701799	-140.81327	-0.345068999832148	385.601316505911	0.944932680141965	0	0.067163844224327	284.15	0.696321847382031	408.072791437353	6.0673	8	0.01960434551841	12
HNDP	35.549348835631	0.069875391440813	0.003377576825729	12	0	1.78141458746681	1.008	0.002462104021069	-0.033533688879238	-1745.23234078	-4.26284083723683	0	-0.024361884221968	0.029310762155588	0.002442563512966	-368.951575372124	5	-526.278877873493	0.355991567821899	439.2078	0.024475885902328	108.9177	19	7	-52.822377016073	12	282.3745	0.689717650691914	1198.245745803	-142.1469	-0.347202831421174	384.944565522128	0.940251550258758	0	0.064194606255869	286.95	0.700893600045488	409.405935482043	6.0916	8	0.019540508103725	33
HNE	33.3391111110825	0.093993778845153	0.001669906350479	2	0	1.95634672634506	0.0028	1.10E-05	-0.027765146468188	-1306.53535817	-5.13000632902247	0	-0.011202468395371	0.047117037869143	0	14.8506643170334	0	-196.953440728729	0.248663321843415	300.0544	0.029994560986251	60.434	18	6	42.6589311804793	12	125.03828	0.49095278115437	656.392443266051	-85.33279	-0.335052358159132	242.905146543247	0.953747582357315	0	0.066537799855419	274.92	1.07945133758206	254.684940792064	1.0934	7	0.027484938757	85
K-55	33.013178570643	0.075166280459968	0.000491003614424	4	0	1.85266916636596	2.4484	0.008865584436243	-0.029065763235584	-1269.0826566	-4.59531099847184	0	-0.029715133196202	0.039830676686272	0	-40.2717809301059	4	-437.693818274258	0.365838443452268	308.12276	0.030290957193561	77.367	17	8	-5.19273551879128	9	149.22273	0.540331119352083	1420.51764781757	-95.69066	-0.346493067305092	272.959267843173	0.988377485998458	0	0.059982609680793	213.31	0.772389240358978	276.169046452358	-0.4375	4	0.014483882431372	52
K-6	32.1954545451518	0.075468411273103	0.000233886861786	3	0	1.79796186020994	3.1058	0.014243251281098	-0.024241250047796	-971.18692412	-4.45387964490878	0	-0.031981506039987	0.03668813518217	0	-51.6862840991023	4	-338.263662999527	0.379763639323187	236.09986	0.031060303607966	59.758	13	6	-6.7767935144053	7	117.85707	0.540494514541807	1432.71437348386	-73.2916	-0.33611651606469	224.945038743988	1.03160174874973	0	0.057053641627738	164.25	0.753253275458924	218.054146395752	-0.1006	3	0.013758050693314	-43
LAX-112	28.8185978738546	0.064031916684361	0.001981200301483	2	0	1.67862288409461	1.378	0.009667471726074	-0.02091282459341	-557.24339078	-3.90938659282089	0	-0.051617844681975	0.02806232721647	0.014031163608235	146.978119291367	4	-159.230021052042	0.437141975407742	144.09216	0.034700014648578	33.1648	8	6	-44.4160181928011	2	92.2141	0.646935562043069	1105.05679873243	-41.18333	-0.288925020580965	156.749207269392	1.09968688632899	0	0.037642814844684	128.74	0.903186001462084	142.539853132793	-0.3396	0	0	163
LLM-105	32.3240769065815	0.071217894015026	0.002661765147462	4	0	1.77185385306216	7.5659	0.037356054403969	-0.025005754469639	-858.98404011	-4.24116820662312	0	-0.034976216153038	0.034561966299816	0.01481227127135	-95.1818215073103	4	-246.404671687075	0.393583886165241	216.11176	0.030077030524141	53.7946	11	6	-37.017883709799	5	134.9509	0.666309779704268	1140.17243525792	-65.2734	-0.322282435867775	206.854129603952	1.02132649376423	0	0.052371190095739	165.52	0.817242380277942	202.53477302989	-0.608	2	0.009874847514233	-18
LLM-201	32.7419999999161	0.051711144394616	0.00363118910689	4	0	1.73186682943582	5.4283	0.028579358893625	-0.021163914343778	-782.59519971	-4.12027137058378	0	-0.030243588089925	0.042119055901295	0.005264881987662	108.756619027945	2	-233.096815059846	0.327249648976515	198.09648	0.027764249016445	40.8164	10	6	-40.3843622057293	4	103.68759	0.545902924935063	1176.68327604734	-55.65262	-0.293004476604187	201.174170289764	1.05915826554139	0	0.046932567730341	149.68	0.78804753591322	189.937780627085	0.7144	2	0.010529763975324	194
m-DNB	33.0184999997093	0.061622903716688	0.005071966419976	6	0	1.56774461087327	4.7565	0.026713329948637	-0.021299090127713	-641.0583722	-3.60029513569112	0	-0.024289389402893	0.022464694585209	0	-209.795515380292	4	-170.660339479466	0.392390094454028	168.10696	0.023794374724237	44.086	6	2	-95.1774988971308	4	102.59828	0.576209756291948	1015.18901703692	-53.52269	-0.30059272105721	186.48308790712	1.04732140378505	0	0.040132310109125	91.64	0.514666152947146	178.057172548145	2.5494	2	0.011232347292605	-27
MBANF	32.5156249998652	0.061138471564036	0.004554946858534	5	0	1.74776303676133	1.148	0.004440077263817	-0.022825572255328	-1081.61400898	-4.18331861454536	0	-0.024920900558954	0.038676631217918	0.007735326243584	206.173589631044	4	-366.781365003332	0.367046066261298	272.13526	0.029397146110467	57.9304	14	8	-35.2765753324284	6	151.05952	0.584247334699575	1347.79067219489	-89.84072	-0.347473639579225	267.976999688366	1.03644475918311	0	0.057410281060916	193.54	0.74854752059159	258.55405926272	0.9429	6	0.023205978730751	481
MEDINA	27.2133999917173	0.06965085507258	0.001493490944217	1	0	1.63649766553419	4.4384	0.032146994213442	-0.015853540149985	-560.02111583	-4.05619042222246	0	-0.048325513719247	0.043457544448596	0.014485848149532	-1.31347270264953	4	-200.005938789506	0.419900187946284	136.06686	0.036746640594597	28.7344	8	4	0	4	67.24971	0.487084543580036	1469.90926952754	-42.02388	-0.30437577216708	159.738092113722	1.15697087302767	0	0.046325720288279	115.7	0.838006315450433	138.065785265366	0.3347	4	0.028971696299064	-62
MHN	32.2967142362546	0.076669127102652	0.000851212947706	6	0	1.83758362451634	5.2657	0.01288738360763	-0.029814146939735	-1914.75348418	-4.68620746808108	0	-0.01973306427476	0.044053574061824	0	-767.447015912866	8	-604.022739226964	0.389072529210287	452.15712	0.0309626883886	86.096	24	6	7.0771859127199	18	204.77104	0.501160898686486	1335.86913156861	-132.20206	-0.323554068963095	387.842945135589	0.949214883771481	0	0.073331853573888	330.3	0.808383084034473	408.59340889661	0.8498	17	0.041606153280612	-707
MNF	33.4283529388492	0.069697969238122	0.00418269389176	3	0	1.63759577751444	2.9449	0.020018877363635	-0.018040172749476	-580.87098613	-3.94865191871712	0	-0.024646148178069	0.033989061366489	0	13.2113671103176	3	-217.110608763517	0.361356075333299	145.07362	0.029295470811239	36.5555	7	3	-38.6010909495469	4	77.71713	0.528306460159482	1496.55470624857	-43.85615	-0.29812587472959	160.667366892934	1.09218659858323	0	0.043957738414104	70.65	0.480265437108491	147.106151184559	-0.3821	1	0.006797812273298	102
MTX-1	25.4113912759769	0.024909853445384	0.001541214320948	2	0	1.58101916159566	9.2673	0.056881304167753	-0.019283745281775	-571.65464107	-3.50873086202132	0	-0.059310665490856	0.04296495518374	0.012275701481069	418.230930935142	5	-134.207851520909	0.457541461820155	155.1214	0.037067741779013	33.3645	9	9	-67.0442633962819	0	113.42425	0.696181116857039	865.179475693932	-41.33965	-0.253736601365925	182.627178632657	1.12093836361213	0	0.046258846831208	106.5	0.653681103866895	162.92347961413	-1.6179	4	0.024551402962137	314
NG-N1	30.8319541459846	0.074099236903063	0.001059601606523	3	0	1.67860016451618	3.046	0.013618339634887	-0.019404027687954	-938.09701483	-4.19413124045589	0	-0.028754994483171	0.040238035690737	0.004470892854526	-306.709412249863	6	-329.120344009047	0.416824755173604	226.10174	0.032433776927679	45.8217	12	4	-7.07646035806713	8	112.18714	0.50157668259574	1455.6294171334	-70.90073	-0.316989567137697	241.986904889333	1.08189752395865	0	0.061405284085025	167.95	0.75088645491769	223.668970055413	0.5134	8	0.03576714283621	-310
NITRA	29.664823512886	0.063095985602521	0.003074527607659	2	0	1.64172622740177	0.9784	0.007494065299785	-0.017693174941438	-501.93377297	-3.84456712060965	0	-0.039371417062503	0.030638042926348	0.007659510731587	101.288387080477	3	-141.459505354732	0.398343269651355	129.07752	0.03292595024503	28.9864	7	5	-43.3847814863502	2	72.31149	0.553870633672043	1095.92673731826	-39.32389	-0.301201757462745	145.941532965887	1.11784073793646	0	0.035283992457969	99.42	0.761508556934376	130.556641937469	0.0045	2	0.015319021463174	94
NMHP	32.9057222200216	0.064932838036062	0.001393340155262	5	0	1.74130929147362	5.7718	0.020437308025768	-0.028830271790695	-1200.06744592	-4.24930663639839	0	-0.029389385739956	0.038949788330062	0	-250.621626799217	8	-415.06440056563	0.449356711166308	296.15182	0.03038981830531	71.2	15	6	-27.0131718251807	9	148.11284	0.524451251542214	1401.52574637438	-92.58248	-0.327824363552019	279.091165251732	0.988231073758667	0	0.060895584351998	198.99	0.704601670890823	282.414885205166	0.1373	6	0.021245339089125	-132
NQ	28.3824541526696	0.062238899389833	0.001700203206168	1	0	1.57202005717889	8.1374	0.074024791706105	-0.015550319762629	-409.72697904	-3.72722912475821	0	-0.061505692442711	0.036387441544525	0.018193720772263	-44.7001428932933	4	-103.42258915947	0.466014106706628	104.06806	0.035233353121422	24.4208	6	4	-30.7491078434632	2	58.83285	0.535194222568202	993.79760859835	-28.04081	-0.255083333684033	129.138223151537	1.17475238652259	0	0.037049236441232	97.86	0.890218757386804	109.928036438216	0.2134	2	0.018193720772263	-90
NQ2Tz	29.491052578096	0.064532293477636	0.002323501088532	4	0	1.74095471007084	0.0362	0.000132624943874	-0.024584751149221	-1113.32912105	-4.07887326498643	0	-0.031739493819429	0.043964069792475	0.014654689930825	298.753315212357	6	-305.905677869671	0.417076317420024	286.16844	0.033197231697184	79.9462	16	12	-39.1377889190017	4	220.07413	0.806279534236519	1068.97070085601	-90.24725	-0.330636366464912	281.624275610408	1.03177910901593	0	0.06244638550364	217.18	0.795676389794145	272.950162636079	-2.0814	6	0.021982034896238	389
NTMN	31.6791666383905	0.074384290368904	0.001608757595243	2	0	1.7347655681486	4.4454	0.024433109032772	-0.017370553114722	-781.54773064	-4.29559565326916	0	-0.029877711949914	0.049466410513103	0	162.257450683383	2	-283.993418425775	0.314860397532582	190.07448	0.031566573293401	52.239	11	6	0	5	94.89778	0.521583615806905	1494.11650856956	-58.24913	-0.320152819623457	198.957016156305	1.09352104840554	0	0.05338355650886	116.47	0.640150314717903	181.941642958225	-1.3262	4	0.021985071339157	277
NTNATE	33.7066153642884	0.070625792289236	0.002273477399101	4	0	1.76819549246713	3.5479	0.012932612576991	-0.027657822404655	-1193.83380635	-4.35169821551887	0	-0.031339869543448	0.040096603158743	0	205.26310661782	4	-453.271145595511	0.3495875494101	292.12336	0.029667831671339	62.425	16	8	-10.9542763029975	8	141.50238	0.515796797897968	1551.64292782169	-92.14277	-0.335873825694303	271.402617076213	0.989302093922654	0	0.06096580771387	217.23	0.79183500947034	274.337453386035	-0.0155	7	0.025516020191927	336
NTNEMA	31.1869559102008	0.073430557192681	0.001909770275056	3	0	1.74510244765369	5.6106	0.024660430621929	-0.025881194288539	-992.19472817	-4.36102186174025	0	-0.025283248684013	0.039557957365943	0	-113.805106499744	5	-370.87462010828	0.389541738327912	239.1005	0.03206462055505	51.889	13	5	-3.34587338796866	8	111.55897	0.490338331005391	1551.1244021166	-70.07945	-0.308022210592082	227.804858424619	1.00127720859064	0	0.063855218457663	186.52	0.819816689766188	227.514275237792	0.6866	6	0.026371971577295	-33
NTNT	32.0146152720794	0.068423649936361	0.003570366725923	4	0	1.73174679767184	3.6312	0.016748114785132	-0.021200468142692	-892.00377502	-4.11417206785808	0	-0.02899925559045	0.036898248039507	0	344.084115368998	2	-289.341406474934	0.321067141617296	226.10988	0.028747085296444	48.321	12	8	-35.3810280205359	4	135.88455	0.6267377288296	1279.64955124886	-69.47651	-0.320445187362411	228.5835338438	1.05429149118945	0	0.048900293047871	153.06	0.705955730615869	216.812461974736	-0.1468	3	0.013836843014815	117
NTO	32.5156249997401	0.092632127459488	-0.001261130262247	2	0	1.68755087505659	1.3358	0.010437532864369	-0.01666033446406	-521.84999382	-4.07757632936604	0	-0.048574612071147	0.031254777255186	0	-129.519311647599	2	-127.796489188417	0.343809641207735	130.06228	0.030754496999358	28.0304	7	4	-24.60359759955	3	68.84387	0.537924955558741	982.579185820955	-39.5457	-0.3089980112251	144.99884481861	1.13297664926623	0	0.035312119696303	107.36	0.838878221529186	127.980435353649	-0.4706	1	0.007813694313796	-127
NU	28.650817612933	0.080828839534934	-0.002056606391264	1	0	1.59592208200142	6.5122	0.059577545112042	-0.013615673347832	-429.61639367	-3.93039066287077	0	-0.058255571697728	0.027445814830031	0.018297209886687	-205.128120929753	3	-103.835353135427	0.397983185243282	105.05282	0.03490307755162	21.1241	6	3	-7.61521680236666	3	51.57515	0.471840672243682	988.410907345726	-28.51884	-0.260907600602422	129.794778115328	1.18744114868606	0	0.037736927751724	100.94	0.923460182981093	109.306282891535	0.4608	2	0.018297209886687	-281
PA	36.1885217030053	0.077302851663304	0.002424906663688	6	0	1.72433982928021	1.9203	0.008703828535103	-0.023438462061448	-920.75979352	-4.17337674572481	0	-0.029138313025892	0.031727750739845	0.004532535819978	-378.462232491032	3	-268.551394975136	0.344721050091551	229.10392	0.025097780947835	54.931	10	3	-45.3942472917967	7	132.34794	0.599871778750279	1172.18158019791	-73.06761	-0.331181559605172	225.310139981636	1.02122628007099	0	0.050348019723412	157.69	0.714735573452307	220.627048459793	2.6864	3	0.013597607459934	-218
PATO	32.2746451609099	0.060156970848411	0.003707823443049	8	0	1.7195087820208	3.6059	0.012650241795147	-0.028824237988407	-1141.83756376	-4.00580195577962	0	-0.030578580259863	0.028065651948522	0.007016412987131	-111.794227581765	5	-297.634888619796	0.390018316516256	295.1686	0.026256180365944	83.8814	13	7	-67.7578848156613	6	192.90398	0.676746995270591	1008.35552501112	-93.9024	-0.329429009441366	280.984578365981	0.985751922415243	0	0.054913904587371	173.88	0.610006945101135	285.045934962547	1.9278	5	0.017541032467827	151
Petrin	33.8922499061773	0.070506535963223	-4.62E-05	5	0	1.66586994821505	2.8157	0.010418046553123	-0.023467797160899	-1111.71570534	-4.11333095573729	0	-0.025824042304762	0.036999845697775	0.003699984569777	-676.797977740422	9	-360.910479867958	0.466181147595649	271.13906	0.029505155105781	54.6208	13	3	-26.5546395270382	10	136.06727	0.503446799451746	1331.08995755889	-83.19156	-0.307807488335717	281.471127990474	1.04143883040262	0	0.066119704341282	185.38	0.685903139545349	270.271397391298	0.1596	10	0.036999845697775	-561
PiC	37.3072173654349	0.066492060589396	0.003421375029652	6	1	1.75977237067446	0.0839	0.000359175882117	-0.023173289219599	-1305.10852128	-5.58716930141754	0	-0.023265521441622	0.025685998721108	0	-185.901355220083	2	-274.083609138542	0.287978505346008	247.54958	0.023227670195805	57.918	9	3	-45.2434619359887	6	137.25598	0.587592821124071	1107.18672654804	-77.45718	-0.331594171070105	237.997253974204	1.01886619353477	0	0.052412354192033	137.46	0.588466230700584	233.590294274576	3.6342	3	0.012842999360554	27
Picramide	34.0161666664398	0.067311798208804	0.003747397209926	6	0	1.71067361531007	3.3578	0.015163907389117	-0.024797770047978	-900.88767144	-4.06843088263538	0	-0.026153201641507	0.027096147577193	0.004516024596199	-263.435838080976	4	-254.542018490429	0.380209393320015	228.11916	0.02630204319535	57.3124	10	4	-56.1110254833483	6	141.9584	0.641087626037039	1115.82919422651	-73.174	-0.330455583802257	223.761918074358	1.01051432571644	0	0.051539225567663	163.48	0.738279700986593	221.43369211091	3.1442	3	0.013548073788597	-75
PNB	37.9471612897559	0.086918660225158	0.003077253711837	6	0	1.822128050126	3.2196	0.011655913000742	-0.02666429194955	-1254.46111949	-4.54152368977174	0	-0.024787097633924	0.036202984845143	0	-97.4279644462565	1	-467.07393247851	0.282367872499944	303.09964	0.025569149471882	70.552	15	5	-13.196980372527	10	160.45366	0.58089014213277	1540.99137985947	-94.26786	-0.341277790696404	273.554804583553	0.990350044465437	0	0.061678848380366	229.1	0.829410382802222	276.220318373601	3.8436	5	0.018101492422571	66
RDX	31.7309970089951	0.060809908823254	0.001615938871394	3	0	1.74119588550193	4.9371	0.023307191942621	-0.025725589151532	-897.15774263	-4.23532594241269	0	-0.030653269879448	0.042487437459964	0	26.2488893879471	6	-322.485413341159	0.446763364679835	222.11634	0.031515018622655	59.169	12	6	-21.6102966580487	6	111.67769	0.527210985505356	1451.87613545748	-69.05532	-0.325998176641975	219.706488450283	1.03719618750885	0	0.052319275158222	147.18	0.694811227261938	211.827319745532	-0.2631	3	0.014162479153321	68
Sixolite	33.3935624969575	0.06317541703289	0.001104897916348	10	0	1.71296480619142	5.7104	0.013230046260254	-0.033041537483667	-1791.01197226	-4.14947661208834	0	-0.019281383789527	0.0347525031353	0	-933.699379574587	15	-592.357214205111	0.495692904487835	445.2506	0.029945683024972	93.5	20	5	-44.9185245342735	15	228.77827	0.530041169697564	1330.39060296631	-138.70475	-0.321355817283731	408.409054727916	0.946215796994448	0	0.069746963028287	275.25	0.637708432532751	431.623585259497	2.1692	14	0.032435669592947	-636
Sixonite	33.1861249473914	0.064536926707565	0.00032005122077	10	0	1.67045103544744	4.6097	0.011644357635237	-0.030226774428076	-1585.38097858	-4.00476020189775	0	-0.021730896897554	0.032838720363166	0	-951.25958751454	14	-497.099182703212	0.495411372949303	398.23716	0.030132798202772	84.51	17	4	-56.2478900763555	13	210.76649	0.532407832848921	1248.24911543466	-126.44035	-0.31939533048237	389.687941311666	0.984373333356274	0	0.068616628361726	237.27	0.599357167736027	395.874134443488	1.6382	12	0.030312664950615	-682
TACOT	33.7926663453452	0.058487818579761	0.004325765540991	12	0	1.75778164460306	0.002	5.45E-06	-0.029710299571287	-1498.63290541	-4.08644388604253	0	-0.027728637031227	0.027267811024906	0	23.0310035276153	4	-419.710812680844	0.353569933738972	388.20896	0.023183390788162	108.496	16	8	-74.1868502983548	8	301.61652	0.822442226934971	1081.14663989426	-134.46505	-0.36665675728545	355.705579360007	0.969931251849329	0	0.059452551868504	214.48	0.584840010862179	366.732774804191	0.818	4	0.010907124409962	464
TATB	32.0175986130676	0.056057167166253	0.002947904663467	6	0	1.79804385848092	0.0205	8.60E-05	-0.02978209850211	-1011.56901929	-4.24304073617537	0	-0.025274884932634	0.025167085914633	0.012583542957316	-335.13201054244	6	-251.104136382649	0.446480928174683	258.14844	0.029053051957881	66.1212	12	6	-55.7818594603942	6	166.96433	0.700334272964848	972.712197612541	-80.79367	-0.338890205708081	230.44925213338	0.966622687900605	0	0.054909395821342	215.52	0.904001726053607	238.406624444011	3.471	3	0.012583542957316	-140
TATP	27.2287999808185	0.021610772798315	-0.007263847352975	9	0	1.41934995229521	0.0032	1.23E-05	-0.028445600277953	-804.47672258	-3.09414175147892	0	-0.016541156576798	0.023076926886505	0	-843.663474329998	18	-211.759406439884	0.689334302683875	222.23562	0.033747965339395	49.887	6	0	-151.190884701562	6	137.18382	0.527630164025234	952.859881057251	-63.45618	-0.244062271059479	258.686296104748	0.994947456958325	0	0.057610374797207	55.38	0.213000035162437	259.999957078722	2.0529	0	0	-665
TEFO	32.5331301100583	0.078846999476885	0.000826295514127	5	0	1.80946880644147	4.3891	0.012783551783771	-0.027232221967286	-1574.78052176	-4.58665520220377	0	-0.022427355367932	0.040775950644276	0	-492.835756160546	6	-521.144070135104	0.370476089189056	374.13294	0.030737737447929	77.025	20	6	4.27655474548699	14	168.80436	0.491654160849898	1392.93821638668	-111.98489	-0.32616359625319	336.72087505942	0.980722413022878	0	0.072368309354312	293.38	0.854489171429833	343.339634730633	1.0841	12	0.034950814837951	-403
TENB	36.9361538407805	0.08083099399014	0.003565069230685	6	0	1.76274570206951	3.217	0.013231227174797	-0.024734929195992	-1050.00112003	-4.31855870466521	0	-0.026919809793124	0.032903269318736	0	-154.792899686422	2	-363.511014562217	0.309996581839814	258.10208	0.025183834242918	61.73	12	4	-30.9954882967235	8	141.44405	0.581746458835347	1408.40017469916	-81.63872	-0.335772598874611	244.704162029631	1.00644586833457	0	0.056004700656104	183.28	0.753813900092244	243.136933369857	3.4122	4	0.016451634659368	-5
Tetryl	34.338515004079	0.07114051117879	0.003280102424994	7	0	1.71905295299573	3.7689	0.013588017179116	-0.028290651744974	-1144.58519105	-4.12657359944507	0	-0.026182774061368	0.028842404264619	0	-181.064161832278	5	-377.779683350789	0.378770321785467	287.1433	0.026990008497923	70.413	13	5	-47.3631110320178	8	166.97848	0.602007602956455	1315.64860942529	-90.75002	-0.327181095482785	274.737897250327	0.990512687413169	0	0.059401683916007	186.52	0.672460655429597	277.369387329944	3.1319	5	0.018026502665387	28
TEX	34.1502666451554	0.059206423514331	-0.002789572977256	6	0	1.88519644648594	1.5081	0.006531524618848	-0.031346334824251	-1052.48553694	-4.55827544294486	0	-0.029224902178586	0.043309625481388	0	-608.348249574279	6	-282.507266527199	0.465327721706178	262.13384	0.028611338399842	56.672	12	4	-42.7262653307181	8	122.94513	0.532470753506052	1077.7214667408	-79.12755	-0.342698455575978	222.884000533208	0.965302258888665	0	0.041897839291873	135.04	0.584853182500659	230.895554714448	-1.0266	2	0.008661925096278	-531
TFTNB	38.5072499998397	0.066026324111707	0.003125581872782	6	0	1.88388725012443	0.0046	1.95E-05	-0.021678105547334	-1143.23713639	-4.85632137780831	3	-0.022781320445404	0.025487212879437	0	-651.190955623725	0	-134.467698240007	0.250282625043514	267.0759096	0.022465523038058	52.782	9	3	-35.9448368607185	6	127.6473	0.542228984764226	503.481195445145	-78.99661	-0.335567235970643	239.89920795956	1.01906036381227	0	0.058915935703292	137.46	0.583912047067901	235.412166421727	3.3981	3	0.012743606439719	-536
TFTNT	33.294071428288	0.060165297450327	0.003073179521539	7	0	1.8431245625394	1.5311	0.00604567026266	-0.024349282148154	-1182.55965773	-4.66943096894984	3	-0.022812129063068	0.023691477745384	0	-849.354807510536	2	-211.993810076094	0.306133501510285	281.1024896	0.024901949499115	57.91	9	3	-51.2268675403436	6	136.10835	0.537434657497653	754.151307509779	-83.97189	-0.331569693862137	252.605195877129	0.997431729415222	0	0.058107102233807	137.46	0.542771755146744	253.255624848858	3.9996	4	0.015794318496923	-764
TNAD	31.1798709158818	0.054317005984855	0.001543354619516	6	0	1.75946065098219	0.8627	0.002837102131379	-0.034685982610591	-1273.57125502	-4.1883061575058	0	-0.030272507870372	0.039463574332384	0	-24.5359556682641	10	-444.443048442862	0.495603844273002	322.1924	0.032071933861206	86.392	16	8	-44.6937916598902	8	165.72053	0.544993704504758	1379.43368137443	-100.41468	-0.330226849020214	291.013437236025	0.957035867673874	0	0.057055223002448	196.24	0.645360985582256	304.077879487786	-0.515	4	0.013154524777461	133
TNAZ	33.8977056526109	0.071660153597609	0.001860782320387	3	0	1.70407733763069	0.5819	0.00310878332539	-0.021583639872675	-786.52760618	-4.20200018396803	0	-0.032392998688494	0.037397290389633	0	-36.5104499028177	4	-298.783855100509	0.381100142173531	192.08706	0.029500512437568	45.585	10	4	-16.6591128002063	6	92.30766	0.493150909458213	1555.46060781246	-59.62465	-0.318542907204317	198.756627718154	1.06185133194856	0	0.047716903800789	140.7	0.751685536831619	187.179336445737	0.2509	3	0.016027410166986	26
TNB	35.4437142851404	0.073999576405218	0.004211480950006	6	0	1.67225082458022	0.0018	8.51E-06	-0.02226364591436	-845.54137314	-3.99571519908082	0	-0.026189910876377	0.028353776593396	0	-212.820957369145	3	-259.789609529022	0.343662844447865	213.10452	0.024635798433739	52.908	9	3	-56.3103964195598	6	121.96608	0.576366497382046	1219.07132485516	-69.45805	-0.328233005385489	218.639691644833	1.0332101618911	0	0.049225469435655	137.46	0.649585021754704	211.612022131735	2.9808	3	0.014176888296698	-37
TNC	34.5767999997799	0.069178761912422	0.002346358211146	7	0	1.6937060304329	3.3545	0.014072695546735	-0.025927107514759	-960.02184327	-4.02745420138752	0	-0.027094501174122	0.029366185371038	0.00419516933872	-417.857947206681	5	-272.834916415476	0.395936831939723	243.1305	0.025706359341997	59.897	10	3	-62.5178659197427	7	145.11485	0.608781369312915	1122.1747843873	-77.20124	-0.323872274959144	238.191397775448	0.999253248694358	0	0.055661522550857	157.69	0.661536253022717	238.369400436449	2.9948	3	0.012585508016159	-252
TNDPE	34.7664374988523	0.062689555582507	0.003907930104457	12	0	1.68024099081519	5.4815	0.015838313395626	-0.0293125060958	-1356.1377271	-3.91844099780006	0	-0.025311829427777	0.026004710491769	0	-476.000284136051	6	-362.490243482805	0.38187842045123	350.19744	0.022844256086242	88.246	13	4	-82.2393219093777	9	224.79454	0.649524103647811	1035.10249384691	-116.10496	-0.335475096828708	336.868394105281	0.973351673614982	0	0.058770530665377	192.51	0.55624075741893	346.091143865986	5.2045	6	0.017336473661179	-168
TNGU	33.9058947367253	0.086461973615369	-0.000575803206391	4	0	1.88944720549965	3.1193	0.011019036452119	-0.028117228526844	-1343.12297151	-4.74462891762483	0	-0.031243152629475	0.035325350085337	0	-147.437744507995	2	-403.37854139663	0.31504061122579	322.10628	0.029493370945798	77.956	18	8	4.96730458033913	10	154.50497	0.545794215517442	1252.31504768125	-99.34188	-0.350928668913549	277.39844860705	0.979919731017328	0	0.062664622541626	230.38	0.813825415265984	283.082827936388	-0.275	4	0.014130140034135	16
TNHP	31.5897142831106	0.057497595563407	0.001815801965256	4	0	1.71356519960835	9.4928	0.044299781279315	-0.028715434623066	-881.13746297	-4.11197927761895	0	-0.035774705385895	0.03733337373952	0	-130.482241642265	7	-299.371683961879	0.477151814808773	221.12828	0.031655833439371	57.165	11	5	-39.7959048928522	6	109.63896	0.511649033761538	1353.8371662	-65.41611	-0.305275510401945	211.377402944655	0.986428948027744	0	0.050378397304923	143.94	0.671720727008317	214.285482362699	0.0356	3	0.01400001515232	-40
TNN	33.7566086951327	0.058797634777793	0.0048441457679	10	0	1.64428824438918	8.0718	0.030372048943089	-0.028562825117957	-999.09155354	-3.75931732237463	0	-0.024613558432608	0.022576413397078	0	-290.277768323833	5	-254.976298895433	0.389476848674707	263.1632	0.021849559512998	70.414	9	3	-100.317977589572	6	172.89584	0.650561326412504	968.89040297212	-83.09283	-0.312656346735518	258.313046035978	0.971963685527773	0	0.048871671318894	137.46	0.517225630927053	265.76409168591	4.134	3	0.011288206698539	29
TNPON	35.3101176465628	0.071981538859807	0.0025969903916	8	0	1.7079655749274	3.537	0.011434775320662	-0.025151049970468	-1278.92719508	-4.13464662912762	0	-0.028187351581374	0.032329022676455	0	-473.328283407462	6	-411.479878498998	0.386049991055044	318.15404	0.026716618151658	73.397	14	4	-45.2610942799909	10	181.78266	0.587685573732629	1293.33538715711	-101.88342	-0.329379139553478	313.663239349705	1.01404259777069	0	0.063716031397641	201.74	0.652205703474801	309.319588781846	3.0911	8	0.025863218141164	-277
TNPy	35.6501818114686	0.080872719605177	0.003856533042669	5	0	1.709943321693	2.5742	0.012381500821199	-0.021382659478292	-861.57915335	-4.1440614539396	0	-0.030808013775133	0.033668909077926	0	-102.03751388849	2	-279.417831518495	0.312083025666041	214.09258	0.025689820732484	50.703	10	4	-37.3670119721104	6	115.92856	0.557598306596404	1305.12618194659	-68.67059	-0.3302948358625	217.470880434663	1.04600104292158	0	0.049343444906281	150.35	0.7231600685523	207.906944172107	2.3758	3	0.014429532461968	34
TNPyOX	36.3467499996976	0.085731603666978	0.003507322256693	5	0	1.74328890509888	2.9744	0.013571197242497	-0.022566397080736	-936.71383121	-4.27391344914114	0	-0.032282695323278	0.031938670218355	0	-47.8128337351432	2	-340.728853604636	0.309792221912465	230.09198	0.026076528177934	54.07	11	4	-27.8149633898583	7	130.87877	0.597156267659133	1480.83759201271	-73.00277	-0.333087342293774	227.810150964419	1.03942189772089	0	0.054438674093657	162.92	0.743349735996341	219.170051606505	2.4093	3	0.013688001522152	102
TNT	33.7566086954185	0.066835597608985	0.003913122662658	7	0	1.63477357962537	1.6777	0.007271871833343	-0.024771049857038	-884.80855136	-3.8351400027034	0	-0.025299196231063	0.02600657507305	0	-265.681468172378	5	-260.85495578317	0.394537576054518	227.1311	0.02531577577882	57.874	9	3	-73.9660927103334	6	135.31977	0.586533959562142	1148.47749067904	-73.49105	-0.318541751503711	234.948639037842	1.01836823657476	0	0.053470749206134	137.46	0.595810634923574	230.710886887127	3.2892	3	0.013003287536525	-62
TNX	32.3394380438128	0.060696673625347	0.003616349954676	8	0	1.60196200739752	1.6985	0.006794657519931	-0.02709045587059	-924.08244322	-3.69668750183141	0	-0.023630286706053	0.024002322708027	0	-336.168638311381	7	-257.70667035221	0.437767190973474	241.15768	0.025916653411406	62.84	9	3	-89.5679540456684	6	146.85116	0.587461488728018	1068.62311145227	-77.61662	-0.310496526791051	249.27596431993	0.997200356493598	0	0.056254212900816	137.46	0.549893213240899	249.97580746606	3.5976	3	0.012001161354014	-103
Trinol	34.5767999997799	0.067675399309509	0.003140581691159	7	0	1.66156440117533	3.2018	0.01317719100872	-0.024914916497313	-959.99504202	-3.95091449688348	0	-0.026978712043057	0.028808900325142	0	-347.491275248278	5	-289.652954598281	0.389016052693342	243.1305	0.025706359341997	59.4	10	3	-62.5178659197427	7	144.04441	0.592823007154835	1191.34766966004	-76.57291	-0.315140190256578	245.81724755619	1.01167494043528	0	0.055078403267753	146.69	0.603711084099291	242.98046509922	2.9894	4	0.016462228757224	-153
TTT	29.0197489313356	0.042273958028026	0.001901246530535	3	0	1.60780156729935	6.8118	0.037879236960222	-0.024002976679486	-671.6208111	-3.73476670646138	0	-0.031080570659455	0.050047437188702	0	212.498367480741	6	-236.939559969403	0.460621259805763	174.11814	0.034459362275768	49.068	9	6	-55.1349790435391	3	96.99862	0.539392482426753	1360.79767432275	-54.08086	-0.300734271551221	191.788593029726	1.06650306257386	0	0.046462099637745	98.01	0.545016590984965	179.829387987757	-0.3636	3	0.016682479062901	286
Tz	25.6195999997435	0.020572695797934	0.002775956826858	1	0	1.49637159719469	2.5418	0.032696603626079	-0.011836880445103	-258.15214179	-3.32075625750684	0	-0.049128518596554	0.038590688047146	0	239.751606745213	2	-71.0013205623655	0.384425316475274	70.05338	0.035687071773284	14.1777	4	4	-68.5191778041259	0	36.73503	0.472543361044185	1013.53168915426	-20.69925	-0.266266099853296	93.8700260541242	1.20750296414406	0	0.006192036877409	54.46	0.700549623682526	77.7389611798294	-0.8003	0	0	236
