# Supplementary material for: Machine Learning Densities, Detonation Velocities, and Formation Enthalpies of Energetic Materials Using Quantum Chemistry Descriptors
Source: J Chem Theory Comput. 2025 Aug 28;21(17):8406–19. doi: 10.1021/acs.jctc.5c00865 (PMC12424169; doi:10.1021/acs.jctc.5c00865)
Supplement: Supplementary file 1 [file ct5c00865_si_001.zip › paper_densities_fullset.csv]

Molecule	CDSA	CDSB	C_atoms	Cl_atoms	Dens_comp	DipMom	DispersionE	F_atoms	GENP	HBA_vol	HBD_vol	H_atoms	H_vib	MW	MolRfrc	NO_count	N_atoms	OB	O_atoms	Polarizability	QuadMom	QuadMom_vol	SA	SA_vol	S_atoms	S_vib	TPSA	Volume	logP	rotors	rotors_vol	Dens_PK
ABAMEZ	0.014780198128374	0.003115623955545	19	0	1.59036017578495	4.7116	-0.032945379355336	4	-0.020113170775544	0.007360900824251	0.002453633608084	14	0.503618048543934	390.3342728	95.5352	5	4	-180.358233713368	1	249.38484	-126.01725	-0.309200159798279	384.841234983171	0.944259387931124	0	0.054178308676976	59.81	407.558812654603	3.6307	4	0.009814534432335	1.551
ABIJAA	0.020722899975139	0.002196808876196	22	3	1.58193296058096	2.3724	-0.031744402442553	1	-0.015823543421242	0.009531451215706	0	18	0.468460628517582	499.7467232	129.401	6	2	-156.87946785921	4	350.38213	-155.76739	-0.296937855756568	485.54073759381	0.925581570722654	0	0.058112193261945	68.2	524.579089463418	5.5088	9	0.017156612188271	1.548
ABOVUM01	0.04195940524972	0.001362427399121	13	0	1.50407395457377	4.8921	-0.030962542033732	0	-0.028244323497599	0.015549274128294	0.006219709651318	13	0.534917298066122	291.25942	81.7914	8	3	-151.068075326113	5	197.91573	-95.79895	-0.297920826950553	313.151123117605	0.973854531387778	0	0.056569800274458	113.25	321.558418659667	2.5765	4	0.012439419302636	1.514
ABUXOO	0.012128892274961	0.003556015579299	11	0	1.63515429547186	6.8504	-0.025101731445987	3	-0.013989324266779	0.007596700660754	0	8	0.438679246948599	259.2475296	59.044	2	1	-154.292694945703	1	170.29884	-74.2954	-0.282199957135508	268.449043833407	1.01966351433407	1	0.050165422219162	50.36	263.272187402653	3.8375	3	0.011395050991132	1.597
ACAFET	0.004186621315037	4.65E-05	4	4	1.91048093237899	6.4082	-0.030975680721719	0	-0.013311122327751	0.015809309398977	0.003161861879795	9	0.351919649463105	363.873743	88.4637	5	4	-50.566990210118	1	189.36945	-100.37701	-0.317378241526839	316.070784901692	0.999372166097662	0	0.053141215124818	62.03	316.269349521592	4.8294	0	0	1.767
ACIYIY	0.026869510518141	-0.001283378552457	13	0	1.56452696069119	4.2491	-0.032909136585134	0	-0.030115666046874	0.019013015591953	0.012675343727969	15	0.575275372980143	297.3269	72.2392	6	1	-153.366547056455	5	194.41009	-90.69568	-0.287399729660464	302.668281944697	0.959106127300694	1	0.051223502262658	131.28	315.573296144532	-0.1888	2	0.006337671863984	1.523
ACODIJ	0.033575250565779	0.00406725049098	12	2	1.66646436392987	5.7762	-0.029157829997282	0	-0.016242077143899	0.012821342866987	0	6	0.360829841054188	313.09304	79.542	6	2	-117.536946844938	4	204.54678	-95.6019	-0.30643618465885	301.044060286002	0.96494727874918	0	0.049742617661058	91.64	311.979801296743	5.5232	3	0.00961600715024	1.698
ACUSUQ	0.043647133441822	-0.000898578587358	10	0	1.53085672469738	8.7426	-0.027937725553738	0	-0.031225192960976	0.012388491553651	0	9	0.480143996017819	223.24836	58.539	4	1	-154.088477962391	3	160.72202	-74.50719	-0.307677231333746	248.220396659771	1.02502542915446	1	0.042490093060076	62.83	242.160232907127	1.9222	2	0.0082589943691	1.523
ADELII	0.019507690415736	0.003112077446619	17	0	1.5921508398029	9.9133	-0.031296577198596	3	-0.021646689334954	0.007602175995325	0	13	0.476536645468514	378.3715296	93.313	5	4	-167.031594757705	1	257.14694	-116.34565	-0.294826702530147	377.436831788357	0.956447074124277	1	0.056634124318417	80.43	394.62385530735	3.5607	3	0.007602175995325	1.554
AKAWOB	0.065523416590509	-0.001518588667676	1	0	1.65315892960798	4.1619	-0.013514303292803	0	-0.032229936375608	0.04558045025542	0.007596741709237	1	0.269712926156114	131.05034	24.0557	8	5	6.10452441405341	3	68.67737	-38.47184	-0.292260631559082	151.996618540201	1.15467905172729	0	0.044747513819675	87.28	131.635382414558	-0.4265	3	0.02279022512771	1.757
AKUDOC	0.019488430169413	0.001400199939124	17	3	1.57850806847219	4.4116	-0.031703357145652	0	-0.014933570801616	0.013120724089866	0	18	0.493898949163678	434.70152	109.5565	7	3	-143.546772047174	4	296.84029	-127.38519	-0.278564321854192	440.782092540318	0.963896703329211	0	0.060250286674349	71.44	457.291835336605	3.7942	8	0.017494298786488	1.504
ALATIN04	0.061714385851768	-0.006046362290128	4	0	1.58799031557207	6.7382	-0.023197101199581	0	-0.063285702169639	0.018144530229454	0.024192706972606	6	0.499332782670944	158.11544	39.5485	7	4	-80.953510928471	3	85.42481	-45.10774	-0.272819584004119	178.119950928491	1.07730094469696	0	0.047027226105707	113.32	165.33908357297	-0.431	2	0.012096353486303	1.72
ALESUI	0.042366574578342	0.00015143899978	8	1	1.80764904499449	4.1068	-0.023064242608971	3	-0.023328067363383	0.016153493309824	0.004038373327456	3	0.312827277880059	269.5619296	52.2353	5	1	-80.1300095753581	4	133.28036	-76.66494	-0.309601648847021	249.373330250541	1.00706260546268	0	0.054273752139866	83.12	247.624456411992	3.4884	3	0.012115119982368	1.916
ALEZEZ	0.033668896653749	0.002314067029318	14	0	1.60951010557657	3.3758	-0.025571240153218	3	-0.018980021377341	0.015572456455704	0.003114491291141	8	0.418086929765727	311.2128296	71.828	5	1	-143.952934259109	4	209.8474	-89.68012	-0.279307952728465	315.2064767486	0.981707826744702	0	0.056138029115447	72.03	321.079722664339	2.5011	4	0.012457965164563	1.603
ALEZID	0.030842676547079	0.002083281859041	14	1	1.68606717686972	2.1603	-0.025814159372847	3	-0.018111509630717	0.014687548357594	0.002937509671519	7	0.378609297834578	345.6578896	76.838	5	1	-127.293492565488	4	226.27028	-99.40573	-0.292005293279392	334.73874889709	0.983298312317323	0	0.057660685504004	72.03	340.424411090686	3.1545	4	0.011750038686075	1.672
ALIBEF	0.016952202468994	0.004213786810639	12	1	1.51644702529269	6.5609	-0.027433750055971	0	-0.021580709905914	0.013249860264567	0.003312465066142	10	0.468895508194163	275.6937	70.2227	6	5	-162.499179342872	1	188.62054	-87.44419	-0.289655824612066	299.759485268772	0.992942823197456	0	0.046791332661102	68.77	301.889976205772	2.5938	4	0.013249860264567	1.508
ALOSEC	0.014090740984474	0.003751081682885	7	0	1.53937183099379	2.511	-0.022260586901982	0	-0.024929096016625	0.015519576677224	0	5	0.402489311663223	179.1991	44.9187	4	3	-138.39355219976	1	135.05076	-57.21816	-0.296000540483222	201.264311483505	1.04117897148564	1	0.035521970019771	86.8	193.304241629394	1.7942	1	0.005173192225741	1.551
AMEGAD	0.060435606037476	0.002206324357025	7	0	1.60381258040973	8.5277	-0.02519486946531	0	-0.033132021805065	0.021354281426882	0.008541712570753	6	0.425103056839853	226.14634	56.7824	9	4	-84.9007770808937	5	146.1993	-69.76992	-0.29797730136221	238.485007721508	1.01853519419545	0	0.051182478388231	132.77	234.145083135679	2.7221	5	0.021354281426882	1.722
AMEPOS08	0.048902583055453	-0.009398383590348	1	0	1.57836411931711	5.2852	-0.016869599094189	0	-0.06228066291245	0.034241310102371	0.025680982576778	6	0.506806006171972	111.037001	20.6155	4	1	-28.8192221618089	3	53.30106	-30.6292	-0.262195983846884	134.219929448305	1.14896655653944	0	0.043453560339313	93.36	116.817960178546	-0.2194	1	0.008560327525593	1.788
AMILOA	0.029953565330262	0.002317335667776	15	1	1.56635511457273	0.8574	-0.029549855703632	0	-0.022564144786756	0.01493898702795	0.00896339221677	10	0.458508499403491	315.7112	83.074	6	3	-162.173530745821	3	260.61754	-91.78865	-0.27424589033261	324.957575289127	0.970907400375677	0	0.048329828969953	95.34	334.694714617882	3.5036	3	0.00896339221677	1.572
AMUHAU	0.030518730618753	0.002720291682332	18	0	1.49196251494559	0.0009	-0.029873540687192	0	-0.023841772240163	0.022220974369642	0.004444194873928	12	0.437919649706435	404.33908	113.6514	12	8	-150.368843892112	4	365.19205	-137.90712	-0.306443057891108	430.481269931968	0.9565713265769	0	0.065518321649302	196.54	450.025270433779	-0.51908	4	0.008888389747857	1.543
ANUPAD	0.035559891429648	0.0010809594553	8	0	1.71105997363125	3.7424	-0.021961124368869	3	-0.018992580117936	0.015311040443336	0	6	0.376756458337883	269.1977496	54.5905	5	1	-89.1537913510106	4	146.83768	-83.3811	-0.319162848577462	268.93108499807	1.02940367971893	1	0.056768638114475	80.35	261.249391561822	3.6838	5	0.01913880055417	1.746
APAKAG	0.011252115993064	0.003999055236744	12	1	1.58176341307144	4.4091	-0.026593849800983	2	-0.014691240148081	0.010558097078441	0	9	0.448154087470637	270.6624664	65.131	3	2	-162.564099061206	1	186.48302	-76.64355	-0.269736680445446	282.214183776714	0.993214916409166	0	0.048983072883702	35.01	284.142111756659	3.5696	3	0.010558097078441	1.538
APIKES	0.034240742382276	-0.000507884884223	11	1	1.59849674623395	5.5799	-0.029200512438816	0	-0.018744565638082	0.013383000901799	0	10	0.445201483923893	287.7194	69.616	5	1	-127.902393790617	4	180.33335	-85.16114	-0.28492790335456	287.631784332233	0.962344107276089	1	0.049602192662522	72.06	298.88662709888	3.2348	2	0.0066915004509	1.567
APOCOA	0.058537254847278	0.003616625313937	11	1	1.83167938844266	1.4071	-0.029718265269517	0	-0.025575191132912	0.031245143100968	0	2	0.303475676167652	423.64208	115.97	17	9	-56.6515960831842	8	302.4178	-140.55244	-0.365965091749179	371.412577358592	0.967069927422363	0	0.057907344641242	226.84	384.05969085251	0.2922	4	0.010415047700323	1.915
APUYAO	0.032024616522748	-2.01E-05	20	0	1.55151572772951	4.0459	-0.039735201573398	0	-0.021878226898304	0.017284793125265	0.004321198281316	20	0.551201394302214	432.447	109.535	9	2	-159.094640499298	7	282.99765	-140.92956	-0.304492286229319	407.499521962246	0.880443116970202	1	0.057631516392726	146.9	462.834581937038	4.0914	7	0.015124193984607	1.529
AQIXEG	0.021228258971453	0.001492039857758	7	2	1.60466373047058	4.6797	-0.022290031306399	0	-0.025228898903621	0.005085343755139	0.005085343755139	5	0.366221865718089	190.0267	44.5569	2	1	-130.507975984427	1	117.33448	-55.89634	-0.284252103554136	203.148791686663	1.03308143916784	0	0.039407868081302	43.09	196.643540368223	2.7926	1	0.005085343755139	1.588
AQIZUY	0.030218861188073	-0.000415920166002	12	0	1.62468451459261	4.0409	-0.027170526206115	3	-0.021379124551224	0.015923436676963	0.006369374670785	12	0.512814931350455	307.2225896	62.5945	6	1	-130.198759316753	5	162.05418	-85.59816	-0.272603376084908	315.060581868392	1.00336944495769	0	0.061319264375191	84.86	314.002567500626	1.7276	8	0.025477498683141	1.541
AQOSIL	0.029930058886297	0.001237024180104	13	0	1.61309261218235	12.6821	-0.027641915174328	3	-0.021869306884499	0.010217710738748	0	10	0.486977835594293	285.2186096	67.0765	4	1	-157.072499802271	3	208.78996	-78.0872	-0.265957473999576	287.58709177392	0.979493905314521	0	0.05719202798519	50.52	293.607841982002	2.604	3	0.010217710738748	1.635
ASELAO	0.059487656922178	-0.001884689074821	8	0	1.58709564542947	5.5587	-0.025236976285723	0	-0.032463018218338	0.026904911846126	0.008968303948709	7	0.46093224834528	213.14428	50.5895	7	1	-101.339806069391	6	130.76454	-59.99429	-0.269023513953481	225.813939365478	1.01258402204242	0	0.052145327532507	112.58	223.007606726801	1.3158	3	0.013452455923063	1.663
ASUDOK	0.036071065181348	0.002495925739168	4	1	1.77648692384627	10.6303	-0.022903649129202	0	-0.035666079020449	0.029778394183751	0.004963065697292	2	0.304741050894093	215.55738	46.8134	9	7	-51.9583231156363	2	130.21308	-64.98394	-0.322519563488874	208.61856156307	1.03538762671205	0	0.044295383388625	127.81	201.488366463828	0.7675	1	0.004963065697292	1.912
ATELET	0.017680124616765	0.004508205234299	21	0	1.51373180531646	3.8327	-0.032687352585371	2	-0.018702011121988	0.006663028723468	0.004442019148979	16	0.495370383983317	410.4397464	108.8377	5	4	-191.014639024736	1	305.62612	-128.77208	-0.286004022606911	425.200071288444	0.944373429405198	1	0.05489261429451	90.68	450.245695239701	4.8351	5	0.011105047872447	1.502
ATESEA	0.02842441442449	0.005512616014352	11	0	1.45571516278455	3.1556	-0.029078916369717	0	-0.022361945711048	0.011423532529568	0.007615688353046	10	0.515365004751399	230.2227	67.0071	6	4	-173.744813174374	2	175.08978	-70.81515	-0.269653056537085	256.638531247753	0.97723953668311	0	0.045044012580278	96.76	262.615788262948	3.493	3	0.011423532529568	1.515
ATIZUB	0.030313257968991	0.000160177439299	14	0	1.59480245006058	2.772	-0.028947336277509	2	-0.03113658548307	0.012896734243081	0.005158693697232	14	0.491753551329127	372.3471664	83.6739	8	4	-133.209016949296	4	237.9923	-105.22496	-0.271411668971756	380.672337786236	0.981885994824255	1	0.064467346051055	118.54	387.695047890332	2.9795	7	0.018055427940313	1.532
AVAKOA	0.023369915170853	0.002689184732689	15	0	1.60488827061455	7.3139	-0.030850783178228	3	-0.023144483921838	0.006270688428794	0.006270688428794	11	0.502876783846455	308.2552496	80.1435	4	2	-173.881872472741	2	201.07944	-90.7118	-0.284412717307558	308.469465622881	0.967157954358904	0	0.051211618390946	52.57	318.944247144568	3.9514	2	0.006270688428794	1.569
AVOTAJ	0.062970569001881	0.002506757830797	3	0	1.70690393351479	8.625	-0.022600336044878	0	-0.046380096696415	0.029863686333056	0.011945474533222	4	0.416262267052938	172.10226	40.8248	9	6	-46.4839915524642	3	111.30798	-49.10456	-0.29328863547254	178.182761334692	1.06423881889138	0	0.045925795316724	149.1	167.427421525842	0.6633	1	0.005972737266611	1.881
AWERUS	0.000541373640533	5.18E-06	7	0	1.57298102137128	5.4034	-0.036995572975225	0	-0.029035860147427	0.017282478548533	0.004320619637133	14	0.633338224042435	219.244321	66.5838	4	3	-145.955890004558	1	141.41168	-72.75806	-0.314359902795726	223.532294654453	0.965798021817505	1	0.037223638909603	43.54	231.448283807617	-0.0171	1	0.004320619637133	1.508
AWIMAX	0.020519189428925	0.004086908003077	12	0	1.56463135453768	8.3691	-0.027368490704958	0	-0.013564496564407	0.005719554968969	0	11	0.402377684073311	329.48124	92.359	3	1	-133.543263343309	2	300.26684	-109.15081	-0.312147028851255	338.463548799359	0.967930436175158	4	0.05706004603436	147.02	349.677555483037	5.749	4	0.011439109937938	1.613
AWIXUC	0.037448153803589	0.002848852947042	8	0	1.55417945112101	9.037	-0.022914463526962	1	-0.026809249381991	0.015587377058408	0	5	0.420333383285862	180.1359032	47.96	4	2	-146.556014270452	2	114.72614	-56.02184	-0.291077847861929	197.693555292565	1.02717466278746	0	0.037587069797972	29.54	192.463426576431	0.9499	1	0.005195792352803	1.557
AYADEM	0.025267687913092	0.001783265557477	12	0	1.61933221183829	2.3404	-0.028346093717776	3	-0.017246919229732	0.010708159872761	0.003569386624254	10	0.498729158752149	273.2079096	61.5005	4	1	-152.264991379298	3	165.00388	-79.20194	-0.282702345250946	270.594398643861	0.965856027117378	0	0.052170381652319	51.46	280.160180240793	2.603	4	0.014277546497015	1.61
AYEGAP	0.026850993847504	0.000684241849084	8	0	1.52938291108574	3.8026	-0.027313978278096	0	-0.023491770275143	0.007998151362764	0.007998151362764	10	0.477102871468378	230.3072	60.1114	4	2	-131.997610148532	2	162.19631	-72.02966	-0.288052061644226	252.653752829582	1.01038147875072	2	0.047339743108494	98.67	250.057783266152	2.4773	4	0.015996302725529	1.502
AYOZUM	0.021717264591071	0.005526552466284	13	1	1.48062053830641	3.9515	-0.02457870146046	0	-0.014597559062689	0.010381101620971	0.00346036720699	8	0.427653791648308	257.67512	68.9772	4	3	-180.071712006964	1	220.44193	-72.0308	-0.249253018213279	289.710100305218	1.00250333063006	0	0.046344536900615	54.88	288.986671119726	2.3497	3	0.010381101620971	1.531
AYUBEE	0.020980930341839	0.005385551348591	13	1	1.47517288253798	3.5123	-0.024612499191596	0	-0.018135596798537	0.010342906373327	0.003447635457776	8	0.425911013008089	257.67512	68.9772	4	3	-180.071712006964	1	216.72174	-79.31779	-0.273458825236391	289.244104777092	0.997208231582034	0	0.046779412085745	54.88	290.053868005298	2.3497	3	0.010342906373327	1.523
AYUBOO	0.02104050774414	0.005383176887949	13	1	1.47480572195005	1.5983	-0.024613443778928	0	-0.017590628279965	0.010340332093641	0.003446777364547	8	0.425762895248093	257.67512	68.9772	4	3	-180.071712006964	1	216.7301	-81.27727	-0.280144654488161	290.365675169045	1.00082583661402	0	0.046719039196466	54.88	290.126078430794	2.3497	3	0.010340332093641	1.537
AZAYIM	0.035381565072514	-0.000211767814152	4	0	1.54243593961099	2.11	-0.022238372028416	0	-0.045610473379551	0.019608130940007	0.019608130940007	6	0.514840729024658	142.11604	33.4067	6	4	-101.32564909633	2	86.00823	-40.56358	-0.265125329345152	164.062349156222	1.07231867486013	0	0.041823135715401	121.16	152.997754308086	0.8006	1	0.006536043646669	1.664
AZESOO01	0.020202115112963	0.001719589595668	12	2	1.61763813838218	4.4583	-0.030088483247717	0	-0.01788869648932	0.006447655026877	0.003223827513439	9	0.407020254642163	302.17636	73.5757	3	1	-140.315410510604	2	194.18303	-95.36398	-0.307437022515012	299.561337059108	0.965734080373617	1	0.046351116532892	54.55	310.190292697567	4.948	3	0.009671482540316	1.533
AZIFOH	0.016003851318594	0.003367197793785	18	2	1.53643616359963	1.3774	-0.030011266978154	0	-0.013191656560847	0.00733807451791	0	13	0.438835152586184	378.27232	99.0925	3	1	-171.305159203824	2	294.79268	-114.18938	-0.279310059864641	392.143119721856	0.95919181140154	1	0.052681181411805	67.43	408.826592408946	5.9606	5	0.012230124196516	1.521
AZOTOB	0.073978010946991	-0.009013140349435	4	0	1.55425262029462	6.4526	-0.019016522845631	0	-0.052981385333787	0.028561008791681	0.01428050439584	5	0.473328617633424	131.0868	28.9805	5	1	-79.3367448133603	4	65.89517	-39.92648	-0.285085136575214	154.727625082837	1.10479426507669	0	0.03882947701373	75.63	140.051075547624	-1.0575	1	0.00714025219792	1.661
AZOVAP	0.055331180683027	-0.006077840567616	4	0	1.58043457139394	4.3064	-0.019178121730482	0	-0.038413866871538	0.019403556137967	0.006467852045989	5	0.409870407020323	147.1524	35.7477	4	1	-81.5481093070857	3	80.68815	-47.78186	-0.309046000962161	170.460441714734	1.10251291670483	1	0.039982621044385	94.2	154.610834151678	-0.12	1	0.006467852045989	1.621
BALGOO	0.022146873680618	0.001762569504629	9	0	1.58801556180818	2.8311	-0.022656764318996	3	-0.018519639588839	0.012251409902427	0.004083803300809	9	0.493004302424656	234.1751696	49.9877	4	2	-140.066088373189	2	133.2195	-64.21223	-0.262230116826309	252.911323099861	1.03284009608719	0	0.055406571671946	51.22	244.869776123128	2.5738	5	0.020419016504045	1.581
BAPLOT10	0.049482423987389	0.000636568903429	7	0	1.48666613292715	4.1213	-0.026184859235492	0	-0.032937595672975	0.014907936848454	0	8	0.520848033847496	180.16402	47.1377	6	4	-142.092744156131	2	115.24474	-54.48556	-0.270755762544221	202.085159203951	1.00422426380744	0	0.040597928543194	72.68	201.235089100278	-1.0397	0	0	1.533
BAQREU	0.042667017544659	-0.001876907146754	11	0	1.53927562568306	4.773	-0.029836998596228	0	-0.027143761869116	0.016188607441383	0.003237721488277	14	0.545900009330758	286.30426	75.7957	7	2	-134.123047977002	5	191.10646	-83.93888	-0.271770715477877	301.709772183732	0.976852212622329	1	0.060830343820313	118.08	308.859178783863	0.5316	5	0.016188607441383	1.514
BAQTAS	0.059125758519686	-0.00835628130598	5	0	1.56082167352448	9.5758	-0.022443525595568	0	-0.057296362295321	0.028892806912856	0.014446403456428	9	0.501072631605079	195.19366	40.6775	6	1	-77.8713816831961	5	108.47216	-55.50106	-0.267263568339805	220.693673135879	1.06274328080065	1	0.057411105855684	136.9	207.66414346992	-0.2024	5	0.024077339094047	1.755
BASTOI	0.027991046922625	0.002503132007122	20	0	1.59323368608963	11.5237	-0.03324045399453	3	-0.021252978354677	0.007752034707717	0.002584011569239	12	0.482713158771593	371.3093896	93.0437	4	1	-185.290224074635	3	271.91796	-111.7326	-0.288718331061155	359.487757114396	0.928920523383385	0	0.050963890455854	55.4	386.99517134689	3.8472	3	0.007752034707717	1.501
BAXLOF	0.034026153377325	0.003270760682313	15	0	1.5459995884997	7.8452	-0.034215149111683	0	-0.017824512592661	0.011772737091022	0	12	0.489127434820091	316.33178	84.796	6	2	-161.855378552228	4	224.94038	-99.35449	-0.292418572395634	318.753514520435	0.938150330822056	1	0.050003281283697	93.27	339.768056406404	4.6989	3	0.008829552818266	1.515
BAYROM	0.031400619659891	-0.000791243201867	12	0	1.65504304541966	9.0068	-0.0341195930499	2	-0.025048835060616	0.021598995501369	0.002399888389041	16	0.486965600100014	415.3069074	89.8532	10	3	-96.3143142752361	7	229.71905	-121.48109	-0.291541057379048	386.162577750442	0.92674708662544	1	0.067454482342972	158.07	416.686044470422	4.7127	10	0.02399888389041	1.55
BAYSAZ	0.020575058186306	-0.000965589904739	13	0	1.72631255730507	6.5307	-0.034388420793949	5	-0.022447652708023	0.016603117988627	0.002371873998375	16	0.486534423947789	438.307317	86.0332	7	2	-105.861796507495	5	223.92584	-127.59161	-0.302631222169836	395.389154793623	0.937813255494562	1	0.068272550913991	112.25	421.607556170777	5.3001	10	0.023718739983753	1.56
BAYSED	0.048858779345665	0.001425814547735	11	0	1.5447104749348	5.5857	-0.02917096102286	0	-0.027315781130809	0.018589498666691	0	10	0.510094540050617	250.2075	66.0205	7	2	-140.683232916679	5	164.27846	-81.08301	-0.301458501257261	263.365237322432	0.97916554561163	0	0.050539010400364	92.43	268.969060954777	1.5323	2	0.007435799466676	1.563
BELBUP05	0.022782217897064	0.004432024086838	5	0	1.52005913827251	3.5922	-0.021621146317826	0	-0.034677393924972	0.026901511907972	0.006725377976993	4	0.426591949607983	136.11146	32.8657	5	4	-129.305791003932	1	87.445	-40.64181	-0.273331533919137	157.460059771133	1.05897841824079	0	0.030007540702901	63.83	148.69052764334	0.0636	0	0	1.6
BENZED	0.02100732213406	0.002887003145961	11	0	1.55714414069265	10.8982	-0.033147784157653	0	-0.02875703007385	0.021871235954253	0	11	0.551532706946804	257.25134	86.086	8	7	-164.819355265555	1	183.0078	-84.53825	-0.308159335484934	263.047432908713	0.958862078717819	0	0.041077563924151	65.68	274.332918932885	-1.2629	1	0.003645205992375	1.553
CAGYIW	0.029087295932075	0.000920149351353	14	1	1.60948877278697	9.5333	-0.03288987785695	0	-0.023612029561907	0.012087347801022	0	9	0.420726585843535	320.75086	81.0645	5	2	-147.154710668586	3	225.16409	-106.34094	-0.321344981816905	313.203684478479	0.946450466713237	1	0.050145457563723	88.91	330.924539100445	2.863	3	0.009065510850767	1.575
CAPJEM	0.051274548565556	0.002480952406651	8	1	1.65121606933584	3.0025	-0.024320408752266	0	-0.025366081708452	0.019152017960869	0.003830403592174	6	0.387879016023921	259.60334	63.1947	8	3	-86.2854846166463	5	165.55933	-85.16683	-0.32622333156605	262.251927773024	1.00453072619628	0	0.04789634597677	120.74	261.069095184433	2.7997	5	0.019152017960869	1.719
CAXROM	0.031322959962114	0.002503297669388	19	0	1.56172764908985	5.153	-0.037725238226326	0	-0.019492600312563	0.008463758602688	0	11	0.477749616538175	333.36054	92.547	4	1	-194.384134366953	3	258.39895	-104.65647	-0.295262366096477	320.312069481609	0.903681344539892	1	0.042112471878109	64.52	354.452453198196	4.3709	0	0	1.582
CECNIL	0.019246421677083	0.003721875089151	14	0	1.50535686329903	1.4836	-0.028918972234392	0	-0.015004742281473	0.015886439683931	0.003177287936786	11	0.482168617602688	285.32104	79.626	5	3	-176.643124530879	2	251.13146	-84.00225	-0.266899335587904	304.218352040477	0.966589300087206	1	0.046222140433897	95.84	314.733829572736	3.1561	3	0.009531863810359	1.507
CEDKAB	0.0795151268792	0.000540760154125	4	0	1.79655462507788	5.2245	-0.023245869424256	0	-0.028930459457963	0.041757540859044	0	1	0.282424077717897	259.09344	60.269	14	7	-9.26306740919415	7	140.84713	-78.18972	-0.326501042765719	253.903940339538	1.06024041630005	0	0.059840943824337	170.13	239.477703769862	-1.681	5	0.020878770429522	1.876
CEJFUW	0.017465630752187	0.002551198227738	14	0	1.65893113634798	6.3514	-0.027397638289317	5	-0.015197968539456	0.006259073178945	0	10	0.468123948941343	319.226716	67.0712	3	1	-155.375466757613	2	183.86768	-85.62933	-0.267980121367017	316.567247537239	0.990708784196395	0	0.061980576871286	42.09	319.536126646964	3.8623	4	0.01251814635789	1.569
CEJRAL01	0.056320207367601	-0.001842053518271	9	0	1.55253973399613	4.8925	-0.029113528993981	0	-0.035378574859544	0.019625543557117	0.003925108711423	10	0.529342128124483	238.2001	58.6178	8	4	-127.623791929558	4	145.63703	-69.80774	-0.274002968398779	253.877897683378	0.996498347834883	0	0.055529917652593	99.12	254.770013653294	-1.4817	2	0.007850217422847	1.603
CLACAM05	0.033927826645793	-0.002807740776656	2	1	1.4890304698264	2.4807	-0.012377884459985	0	-0.040935671453103	0.009589278608799	0.009589278608799	4	0.408282842595573	93.51226	19.4314	2	1	-85.5502797173333	1	48.20255	-27.61098	-0.264769379881983	121.731943765365	1.16732152435676	0	0.028710945606063	43.09	104.28313127563	0.4108	1	0.009589278608799	1.668
CLMPCL04	0.032313785244539	-0.00015335782989	11	2	1.61031410233444	8.4322	-0.029870547784724	0	-0.029274839284715	0.015005658501996	0.009003395101198	12	0.471458529358605	323.12938	74.3753	7	2	-113.88627057063	5	188.52924	-99.28706	-0.297973543205444	321.119559839703	0.963722090653192	0	0.056572429926884	115.38	333.207636261668	1.8231	7	0.021007921902795	1.57
CMXLCS01	0.059588081509347	-0.008178053923284	5	0	1.54804975611012	2.8265	-0.021967250794627	0	-0.049460438371858	0.02865638237441	0.014328191187205	9	0.49729261838897	195.19366	40.6775	6	1	-77.8713816831961	5	108.51185	-61.33128	-0.29292210186533	219.643005975536	1.04902899418328	1	0.055259091053204	136.9	209.377440655526	-0.2024	5	0.023880318645341	1.749
DAFGEA	0.039504345194122	0.003147030758964	4	0	1.7414568039376	5.0807	-0.021579332444941	0	-0.030321803580696	0.044921929945556	0.004991325549506	2	0.328535288997637	210.11048	45.5979	11	8	-45.6902482922318	3	126.54944	-57.97536	-0.289373895609822	214.706858524702	1.07167182860857	0	0.050668736282461	89.77	200.347581034646	-1.2194	2	0.009982651099012	1.794
DAFPEF02	0.028165175444914	0.002838875264351	8	0	1.4935077595744	5.7077	-0.025035861126611	0	-0.028191923958516	0.005046889358846	0	6	0.435863581417339	178.21104	49.7534	3	2	-161.606149652681	1	137.49038	-57.53002	-0.290347645752223	200.462393693772	1.01171152158199	1	0.032215662774897	80.74	198.141851127992	1.5857	0	0	1.533
DAKYIB	0.012749515639814	0.003201876492141	17	0	1.77134486707515	2.6413	-0.028254111547862	8	-0.012631509119303	0.007596986298973	0	7	0.383759567715587	421.2442056	80.9915	4	3	-138.636921822623	1	238.37384	-112.8048	-0.285658840019479	379.137585252735	0.960101013530299	0	0.063457294943225	47.78	394.893432992684	4.521	4	0.010129315065298	1.708
DALPOZ	0.027134628751256	0.000778688312395	20	0	1.74857013637539	0.0006	-0.031130867984998	6	-0.009979555457264	0.015193918290629	0	12	0.400122896109463	554.4394992	112.594	8	2	-115.43189129264	6	429.92063	-151.93837	-0.288567397373925	500.722205992231	0.950991535518701	2	0.064603817328919	94.84	526.52645926982	4.7526	8	0.015193918290629	1.682
DARBAD	0.01993775831277	0.00566342266678	10	0	1.54092983187439	5.6135	-0.025870581840016	2	-0.020796472218924	0.004754783533523	0	7	0.476453671483342	195.1654864	50.178	2	1	-184.458843948548	1	132.10192	-57.03734	-0.271200205027972	210.917960084853	1.00286924353579	0	0.038111811050313	25.46	210.314516517851	3.2059	1	0.004754783533523	1.539
DARYOO	0.021662304084452	0.002468906311446	20	0	1.6786921918608	8.0592	-0.033559402693741	6	-0.018314141537673	0.010462354061556	0.002092470812311	12	0.437582518934899	483.1283992	117.2037	7	3	-139.093458615297	4	319.50453	-132.03935	-0.276288485951544	444.233136521491	0.929544872032679	0	0.059970098591342	80.23	477.90391823696	2.4243	7	0.014647295686179	1.624
DAZCEQ	0.021702667638807	0.000766304775608	13	3	1.76857336207315	8.0496	-0.030652031207873	0	-0.016940945514564	0.011748635885131	0.002937158971283	6	0.332875078663785	362.61564	85.611	4	1	-114.722023572949	3	233.60715	-107.49214	-0.315721503343366	327.678276780723	0.962443190340927	1	0.053330047987128	91.57	340.465058165822	4.8907	1	0.002937158971283	1.756
DAZMUQ	0.012277453933827	0.002023096407822	18	3	1.65430709474889	6.9292	-0.038876877745632	0	-0.018706731980586	0.009062021983523	0.002265505495881	13	0.42943725103151	439.74602	111.8062	5	4	-150.996250062707	1	282.31012	-138.2389	-0.313180987694507	396.966107631246	0.89932889851697	1	0.053320263956362	85.11	441.402592851024	5.3267	3	0.006796516487642	1.568
DECYAP	0.037321635453261	0.00514652216491	6	1	1.72120135711969	2.701	-0.022670325552863	0	-0.018287087135426	0.025971549076047	0	2	0.297933032493456	199.55138	45.636	6	3	-80.1798514247309	3	116.83944	-61.32145	-0.318522609617874	194.708170805245	1.01137456271516	0	0.03735923104954	84.74	192.518358660838	2.3076	1	0.005194309815209	1.762
DECYET	0.033899236160646	0.004232183326701	6	2	1.80333163367396	2.2817	-0.023131082999492	0	-0.013621049287791	0.023205303907783	0	1	0.241502748640535	233.99644	50.646	6	3	-64.9582532110318	3	130.15798	-70.27972	-0.32617245223078	217.586336210305	1.00983141158824	0	0.041540776286566	84.74	215.46798179717	2.961	1	0.004641060781557	1.789
DEDQAI	0.065082167328209	0.003109667062443	6	0	1.76792072223068	3.6236	-0.02422765376398	0	-0.027676696082554	0.037670103724319	0.00470876296554	2	0.324508613937541	226.10328	51.471	10	4	-49.5348851197559	6	132.39887	-71.72765	-0.337748501925205	212.759343892495	1.00183331909354	0	0.044956530809251	150.79	212.370001913093	1.7912	2	0.00941752593108	1.848
DEFLIN	0.046755103299012	0.001025999707023	14	0	1.55543591391169	3.8751	-0.03091472412725	0	-0.021307139479003	0.023015945571308	0	14	0.495609080181997	366.28296	97.617	12	4	-117.941604490692	8	248.84204	-117.73781	-0.301094114071666	377.464330593033	0.965299832004382	0	0.064469318197392	159.84	391.033250062059	2.1246	6	0.015343963714205	1.51
DEGJUY	0.024606041515372	-0.000610361812769	3	0	1.55660188380093	4.9849	-0.02049501377283	0	-0.029733685061261	0.042302303855296	0.006043186265042	5	0.447361890884214	155.1181	31.4038	8	7	-77.3604111963723	1	93.08287	-49.49436	-0.299103636549054	181.372006614317	1.09606481923478	0	0.046329839111738	76.19	165.47562099561	-1.9314	3	0.018129558795127	1.575
DEGROA	0.017489704923097	0.004404358726005	12	0	1.605706510944	1.1723	-0.027655504765229	0	-0.01658199914829	0.021467223684836	0	6	0.398987172218719	270.26664	68.409	6	4	-148.001987962702	2	231.25528	-77.4789	-0.277209479525834	270.351109830187	0.967281291361361	1	0.042969544920481	106.08	279.495853217312	3.0013	2	0.007155741228279	1.675
DEGSOB	0.056256804746901	0.004071371716347	7	0	1.68389084133508	6.0704	-0.025049589921304	0	-0.026879668200104	0.033783812603232	0	4	0.369254208183658	240.12986	55.94	10	4	-66.6306139519675	6	146.48966	-75.09351	-0.317118133694862	235.785980440523	0.995718672208983	0	0.050592596683684	139.79	236.799797996593	2.0942	3	0.012668929726212	1.767
DEJWUO	0.052721612787054	0.002535542065812	11	0	1.60383919570109	6.3759	-0.027118471831486	0	-0.023049430346649	0.025474300728186	0.002830477858687	11	0.467832930232092	341.23374	85.6947	13	5	-91.4329280568797	8	248.00372	-108.98517	-0.308480110610275	351.318763937011	0.994399982665112	0	0.062339726226412	188.15	353.297234574999	2.7533	9	0.025474300728186	1.641
DELFEJ	0.067037832706871	0.002858424723699	8	0	1.73541608387035	12.8011	-0.031749351605225	0	-0.034170987812469	0.030541988713528	0	6	0.393499685074744	342.18204	80.152	16	8	-51.4346106534405	8	185.29968	-106.48114	-0.325214577608356	315.016981421466	0.962124509114398	0	0.060972475199386	218.92	327.418102789449	2.5054	7	0.021379392099469	1.792
DELPAP	0.018209812644825	0.002962997745491	10	3	1.65999571087777	2.1087	-0.025850167878041	0	-0.013797493549978	0.003807990933673	0	6	0.355490206927356	262.51974	63.0305	2	1	-134.08515489159	1	167.46125	-79.22185	-0.301676086548806	256.91141908031	0.978316354614898	0	0.041968652908818	22	262.605667244968	3.7386	2	0.007615981867346	1.676
DEMHOW	0.048200388911185	0.000503293994882	9	0	1.63881593201123	3.2176	-0.028892003768818	0	-0.021622946955655	0.021993910919836	0	7	0.412391366644123	269.23398	62.481	8	3	-98.0559734696193	5	159.72032	-86.6694	-0.317699843845939	267.250297570081	0.979646539676004	1	0.048683818941134	98.17	272.802778090216	2.5672	4	0.014662607279891	1.654
DENJIT	0.045511006803991	-0.00253292435402	9	0	1.52046221876419	6.8439	-0.026905864885308	0	-0.040899292338347	0.018765877784921	0.00469146944623	9	0.540959261078123	195.17206	45.4784	5	1	-151.66105230431	4	121.85213	-58.74614	-0.27560572089397	217.119920639338	1.01861147384741	0	0.045123528383738	78.62	213.152832275933	-0.0228	1	0.00469146944623	1.558
DLSERN39	0.054028966350395	-0.007448882592506	3	0	1.42909739025144	5.2053	-0.018179475515003	0	-0.05247711581029	0.032756739632833	0.024567554724625	7	0.600277037334113	105.09258	22.176	4	1	-98.9603642807132	3	55.95132	-30.50361	-0.249799702657872	139.204521840167	1.13997156940785	0	0.036583875915642	83.55	122.11227505654	-0.9091	2	0.016378369816417	1.54
DNTDPH01	0.044851366551057	0.005806727767072	12	0	1.50036790307862	0.0015	-0.02681434675876	0	-0.020333907091564	0.0147998668716	0	8	0.456824882045803	244.20292	69.522	6	2	-157.246276989645	4	190.90839	-88.74876	-0.328367458254904	268.460917044387	0.993296458121172	0	0.044829040206207	91.64	270.27270141704	4.2164	3	0.0110999001537	1.504
DOHVED02	0.034125217890704	-0.000751687314321	5	0	1.64372493324438	3.7905	-0.02109316338993	1	-0.032037757645654	0.025203262843947	0.012601631421973	4	0.41844178880167	157.1025632	41.5732	5	3	-101.844296325268	2	89.44654	-45.35291	-0.285760327866962	168.325615978167	1.06058868571673	0	0.038409003845472	88.04	158.709609337775	-0.9249	1	0.006300815710987	1.684
DUJBUG02	0.061127797406358	0.001138745188441	7	0	1.53701500664654	2.081	-0.022360339449905	0	-0.026489672241033	0.022154575650602	0.00553864391265	5	0.428368569968964	167.1189	42.6745	5	1	-119.675273113933	4	110.68537	-54.20657	-0.300230888956161	187.382539644599	1.03784516253954	0	0.038320874818525	83.12	180.549610296478	1.6361	2	0.011077287825301	1.572
DUNPUZ01	0.018793236049147	-0.001309720958001	7	3	1.60390309491181	1.6405	-0.024080235576785	0	-0.016902958547176	0.010953897056041	0.00730259803736	12	0.476825720855849	264.53408	55.8645	4	1	-102.822290420955	3	141.75797	-74.59716	-0.27237653710433	275.951429021666	1.00758118199021	0	0.05622138461622	58.56	273.875131804861	2.5906	5	0.018256495093401	1.535
EBABAO	0.018541288758131	0.000491868833417	13	0	1.61510448983253	5.2034	-0.03246056394439	3	-0.019869398321937	0.00955703691873	0	14	0.544386083779359	305.3159696	71.728	3	1	-162.454653338251	2	175.24315	-92.90161	-0.295954705526491	302.253979688906	0.962884147573331	1	0.049832321872402	45.76	313.904824843829	2.8666	3	0.00955703691873	1.51
EBECOH	0.014685996398138	0.004968948815118	13	0	1.5482890992915	7.7768	-0.028023015019561	3	-0.027053244547742	0.003544944578096	0.003544944578096	9	0.471902099625364	263.0228696	70.1617	2	1	-179.452076056279	1	199.75427	-77.17225	-0.273571349216994	270.319718628514	0.958268420904675	0	0.044959626352226	21.26	282.091857282861	3.7654	1	0.003544944578096	1.587
EBECUN	0.012361491151178	0.004155374292657	16	0	1.53527185721926	8.9868	-0.033085276578706	3	-0.021886638874582	0.003050487661619	0	13	0.533573642653846	303.0867296	82.722	2	1	-197.963137743395	1	221.78643	-90.90181	-0.277294849823814	304.823269737645	0.929859623308978	0	0.046044079417505	12.47	327.816438198389	4.0331	1	0.003050487661619	1.529
EBONUI	0.037360910120373	0.001499943316092	11	0	1.53473700105351	4.1034	-0.030611769626139	0	-0.024762700563838	0.013142986340342	0.003285746585085	11	0.484424729340876	281.28774	80.0018	7	3	-133.670952029406	4	188.88127	-91.84098	-0.3017661864059	296.628849966934	0.974647230816673	1	0.055463582887506	121.69	304.34483430316	0.8276	2	0.006571493170171	1.515
EBULAS	0.022450756805397	0.00296174360043	19	0	1.63906993684585	5.6748	-0.037320408548611	3	-0.018235836707038	0.012176219373582	0.002435243874716	14	0.507409205177746	405.3273696	102.7417	7	3	-161.844486506642	4	247.83136	-116.7371	-0.284283307727148	373.075834998672	0.908530641985196	0	0.054386345560293	87.39	410.636491228824	3.4586	2	0.004870487749433	1.548
EBURAY	0.037074537595192	0.000511771111041	21	0	1.57005753389705	6.1688	-0.03388834594328	0	-0.019596029925108	0.013856618529987	0.004618872843329	15	0.496589999203732	409.4119	106.7717	7	1	-169.999943821858	6	353.22068	-130.78989	-0.302050935551498	402.705208977487	0.930022076806637	1	0.052922246850149	100.93	433.006074823764	4.4034	4	0.009237745686658	1.502
ECAGEY	0.031748951764521	-0.001457312331392	11	0	1.51521248489402	7.9257	-0.030203924447248	0	-0.028435313162495	0.02025451468231	0.006751504894103	14	0.560919545833907	270.30486	72.2044	6	2	-147.98106108784	4	170.82431	-82.63607	-0.278958915517235	292.74068140226	0.98822007159526	1	0.050441927512871	92.88	296.230252568839	1.8354	3	0.010127257341155	1.513
EDAWIP01	0.056172268667206	0.003781537618642	2	0	1.44347904175605	6.8755	-0.013915048367672	0	-0.048754295499862	0.019741778223138	0.009870889111569	4	0.468011838418229	88.06536	22.0664	4	2	-72.6732962881206	2	54.22778	-24.40563	-0.240905267427981	119.742032809043	1.18196032785192	0	0.029171498307561	71.84	101.307996543895	0.9165	1	0.009870889111569	1.513
EDENUA	0.025450337136246	0.001832848932877	17	1	1.63876928730104	3.5739	-0.030470939609207	3	-0.024709733577305	0.011590040046016	0	11	0.426596360405536	425.7491496	95.3617	8	5	-137.169974514025	3	263.75347	-135.1932	-0.313378920389811	410.751913682345	0.952126225711219	0	0.059930852783289	105.7	431.404894215073	2.65458	5	0.011590040046016	1.616
EDEPEM	0.046298083901831	-0.004088740356523	10	0	1.5594077247399	7.98	-0.032162328483608	0	-0.040858309975577	0.021820192243299	0.010910096121649	14	0.60779098027442	258.22796	59.1141	8	2	-130.117590674534	6	151.59867	-79.37339	-0.288657104800384	267.487733786833	0.972772295658825	0	0.055395707133371	124.78	274.97466260146	-2.4618	2	0.007273397414433	1.557
EDEVAO	0.038711976120178	0.000693056282655	15	0	1.54127641011871	6.9499	-0.030860253829869	0	-0.022227975737748	0.011736770239719	0.00293419255993	12	0.491017603563704	316.33178	82.3052	6	2	-161.855378552228	4	216.88295	-91.47864	-0.268415944880494	329.326272864235	0.96630669962764	1	0.050905027737323	91.93	340.80926168797	3.1505	4	0.011736770239719	1.522
EDIHIM	0.032491002638369	-0.002503440441319	10	3	1.75915868325182	5.9826	-0.030041052498843	0	-0.018592389292981	0.016788468366952	0.005596156122317	10	0.392561497116872	378.6135	76.7777	7	1	-80.2929636687545	6	208.14683	-105.80415	-0.296048270894543	340.6357583488	0.953125442281928	1	0.059277675844235	110.31	357.388170788166	3.0562	6	0.016788468366952	1.667
EDIHOS	0.01876414083065	0.001137769610628	12	3	1.77903091651173	6.871	-0.03086997920654	0	-0.012162213672934	0.008765559403916	0	6	0.314525946520835	366.67054	88.086	3	1	-109.089756706388	2	238.17965	-105.05674	-0.306960365083925	318.428569378414	0.930401513596842	2	0.04717235558445	80.18	342.248550464412	4.9193	1	0.002921853134639	1.745
EDODAG	0.035432886440338	-0.002290106744892	10	0	1.58678690971823	4.9008	-0.02925621541031	0	-0.024718656492902	0.019803759468107	0.003960751893621	11	0.54032997483632	241.26364	60.2107	5	1	-142.58261211677	4	150.34343	-75.43056	-0.298761733356927	251.519189112405	0.996205104559093	1	0.044330630552748	55.79	252.477314120694	1.9368	1	0.003960751893621	1.562
EDODIO	0.041644154783498	-0.006096354716286	6	0	1.69296081628103	6.7554	-0.027556300410849	0	-0.032712675299236	0.029522298868211	0.004920383144702	9	0.533765556186874	207.20436	43.5877	6	1	-88.8012202059841	5	104.22059	-60.64534	-0.298398308740711	205.057438354623	1.00896116337582	1	0.04236471974047	65.02	203.236205513138	0.1446	0	0	1.717
EDODUA	0.033594535576017	-0.001451256936755	8	0	1.5507456065913	6.253	-0.027845266751318	0	-0.026438095119481	0.018750089622156	0.004687522405539	9	0.515948439368501	199.22696	50.8667	4	1	-140.543227683643	3	121.0638	-61.18056	-0.286785245783424	214.044114929717	1.00333658450682	1	0.039168955754425	46.56	213.332313637232	2.0019	1	0.004687522405539	1.526
EDOGAJ	0.035403948104318	-0.000984301129785	11	0	1.58773440155486	6.6486	-0.028998817840869	0	-0.026993712801667	0.021305219259406	0.003550869876568	11	0.507289675302904	269.27374	64.6927	6	1	-133.692947555896	5	160.47172	-79.9856	-0.284018457599191	282.299676496344	1.00240941743567	1	0.048707279731297	72.84	281.621133626732	2.7992	3	0.010652609629703	1.5
EDOGIR	0.035932144798764	-0.002149290332088	9	0	1.55610361632985	7.7663	-0.027808630089615	0	-0.025614079648027	0.020438287676763	0.004087657535353	11	0.539321187353041	229.25294	57.3587	5	1	-136.094219773147	4	144.04835	-70.18152	-0.286878019070505	249.1499794704	1.01843979101515	1	0.046700957549735	55.79	244.638889474316	2.0105	2	0.008175315070705	1.532
EHAZIZ	0.023518475355265	0.004152802587906	6	0	1.61697202357181	8.0733	-0.024251463346358	0	-0.026903117583494	0.041188223038993	0	3	0.365029196558328	189.13432	61.54	8	7	-105.744954168022	1	136.86674	-58.63564	-0.301887227294264	202.020584617817	1.0401086122133	0	0.03876670618166	78.87	194.230277728329	-2.3417	1	0.005148527879874	1.643
EHEBAX	0.021031616295749	0.004168196999612	6	0	1.61376291786739	5.773	-0.024075629810996	0	-0.025527123636676	0.035968169375349	0	3	0.364129470366025	189.13432	44.851	8	7	-105.744954168022	1	138.07992	-57.54338	-0.295675719752863	202.4362310107	1.04018009210001	0	0.038565147596842	76.49	194.616521262202	-0.1435	1	0.005138309910764	1.708
EHICEG	0.070699239944326	-0.00504069263483	5	0	1.50591413660268	0.7844	-0.021419701805272	0	-0.042645829522781	0.019144294093545	0.006381431364515	6	0.497687604162268	142.11274	38.5517	5	2	-112.58666886586	3	80.70399	-45.46157	-0.290109888678098	167.498187586541	1.06887818776418	0	0.04461247565638	66.48	156.704654940058	-0.6486	0	0	1.644
EHINOB	0.062148233114927	-0.004924420184582	5	0	1.72262374286219	3.2579	-0.020925586291151	2	-0.034739471893575	0.017474876453449	0.005824958817816	4	0.401601413485314	178.0936664	38.6917	5	2	-80.8563285325233	3	83.53507	-51.59979	-0.300566651757967	181.558309615857	1.0575696765447	0	0.049241692023919	66.48	171.675033468287	-0.4034	0	0	1.765
EHOWIH08	0.028851091692067	0.002548910273621	6	0	1.3729096526523	4.0074	-0.021154214148745	0	-0.036261549024087	0.013540028013923	0.006770014006961	6	0.50865848223445	122.12464	32.3319	3	2	-183.419169137367	1	84.00111	-38.46658	-0.260419285399903	158.951855923398	1.07610629103392	0	0.03175875428394	55.98	147.71018183592	0.8808	1	0.006770014006961	1.564
EHUFAR	0.021249914270748	0.002351533934983	28	3	1.64208380373965	4.3084	-0.039617305773583	3	-0.015755974667736	0.006486542817689	0	18	0.447654144296748	609.8077296	150.197	6	2	-160.050447481242	4	385.78485	-186.97079	-0.303198508748017	540.189571374009	0.875990696096594	0	0.056682201571868	83.2	616.661311337082	8.153	6	0.009729814226533	1.558
EHUSIM	0.022107780820509	0.000890306685398	12	1	1.63986771007227	4.5839	-0.034339549924608	0	-0.021708284230907	0.018022402538424	0.003003733756404	13	0.506730404419634	328.77462	78.2438	7	4	-133.830281668336	3	201.57105	-102.62622	-0.308261841306137	319.493349978225	0.959672960276172	1	0.053114431402901	115.43	332.91898719985	0.8458	4	0.012014935025616	1.581
EJEVEX	0.029272708133178	0.00051328048657	24	0	1.64927067554358	2.3555	-0.036554714318138	5	-0.018841939514579	0.011364143614105	0	17	0.489207302110646	524.393596	121.671	8	2	-154.082735976051	6	313.19006	-154.58874	-0.292794773747245	489.896805880824	0.927876276353465	0	0.0664464733688	93.22	527.976432166267	3.1353	5	0.00947011967842	1.52
EJUYAM	0.015069025052665	0.002349651087381	16	0	1.75961867626099	5.8248	-0.035298765555932	7	-0.012051168919567	0.009207096737388	0	15	0.490695013083614	460.3697224	108.518	6	4	-130.330030583262	2	265.64997	-140.85267	-0.324211039602352	400.695836036186	0.922311331163446	1	0.061409029087565	89.96	434.447482642038	5.0256	6	0.013810645106082	1.641
ELAMAI	0.042104590323819	0.001546175283012	14	0	1.53488935812406	5.6479	-0.030197894483335	0	-0.023796324861846	0.015137803828195	0	11	0.467053619861351	305.30584	78.0735	6	1	-149.358426946566	5	209.8215	-97.91252	-0.296436104016848	318.350357401366	0.963825051795541	1	0.051784920778591	105.41	330.298903113486	3.8554	5	0.015137803828195	1.515
ELATUJ	0.033152466732813	0.004748656689172	15	0	1.57643432246539	10.6644	-0.029745934004668	0	-0.022265503435861	0.012197936524974	0.003049484131243	9	0.443360815120539	311.31526	86.856	6	3	-161.893766466829	3	271.67434	-102.37837	-0.312201214697568	320.765491727353	0.978169276873057	1	0.046937193816232	111.59	327.92431669164	4.353	2	0.006098968262487	1.624
ELAWIA	0.03994179347933	-0.002746595101557	9	1	1.74587827903291	6.051	-0.029345753772315	1	-0.01958405765405	0.015037476603102	0	7	0.405365405573222	279.6725832	61.418	5	1	-100.117071468448	4	148.50743	-83.12647	-0.312503086930868	260.571224353603	0.979583422414747	1	0.048888975544901	72.06	266.002076383934	3.0663	2	0.007518738301551	1.656
ELETUN	0.01858590582387	0.004100431745536	10	1	1.53727881124627	5.493	-0.026245603070574	0	-0.018085448846186	0.013441100564475	0.004480366854825	7	0.446462162981698	206.62838	54.501	3	2	-174.225825126248	1	157.60215	-63.37755	-0.28395467436001	222.085163057645	0.995023003511862	0	0.038015833238065	46.01	223.196008809657	2.5026	1	0.004480366854825	1.532
ELIFOX	0.044867032584693	-0.000347629938486	7	0	1.53883610449114	6.2312	-0.023420264412342	1	-0.042143172382552	0.015180346658781	0	6	0.450764216056874	183.1398432	41.9057	5	3	-131.0473984287	2	105.27742	-58.41768	-0.295600211133908	207.070619684352	1.04780126321901	0	0.046796849804666	78.65	197.62394544954	-0.41062	2	0.010120231105854	1.59
ELUKUU	0.035661753864244	0.000820208242402	14	0	1.52458294220572	3.9401	-0.028895562041019	0	-0.019406106854441	0.02016079252115	0.003360132086858	11	0.513531518545917	273.24084	72.1978	6	1	-166.885740799216	5	237.27818	-81.29062	-0.273147220622604	288.4255812937	0.969148050375715	0	0.050808520397787	77.35	297.607348208444	0.9399	2	0.006720264173717	1.518
EMUBEW	0.037867940762112	0.00035796025391	13	1	1.6487652505891	4.3598	-0.033669772979652	0	-0.020028981712895	0.013993755039471	0	11	0.450183291939499	354.76884	84.857	8	4	-124.024421085009	4	219.9004	-105.9723	-0.296590081433875	331.212965293024	0.926982620441504	1	0.052854512284533	104.34	357.302238455424	1.4049	2	0.005597502015789	1.616
EMUBIA	0.019775019023583	0.002895377938363	14	3	1.63702783136499	3.1555	-0.029559628584963	0	-0.018451949674441	0.010639882180479	0.00265997054512	10	0.410301218808996	370.6211	96.2632	6	5	-138.146478978126	1	246.04583	-107.06204	-0.284781872900426	364.274397316586	0.968959167203347	0	0.054171329207027	59.28	375.944012551087	2.9004	4	0.010639882180479	1.572
ENAGEI	0.02486499574696	0.003023921544082	4	0	1.67986339665296	4.0722	-0.022489855157739	0	-0.030015431615054	0.039758547724592	0	2	0.33937224957174	178.11168	39.2017	9	8	-71.8650231135881	1	118.17907	-54.71614	-0.310776323356493	188.725164582495	1.07191978041208	0	0.03855807912943	92.28	176.062768904164	-0.8154	1	0.005679792532085	1.781
ENILUL	0.046255344608928	0.002907234625295	8	0	1.52880113782957	5.8309	-0.022513150700361	1	-0.022444977401965	0.015081625239298	0	6	0.44017330610881	183.1365432	45.4165	4	1	-139.786410471026	3	113.62482	-56.88447	-0.285970086158703	204.67391123767	1.02893840851599	0	0.045662664144507	62.89	198.91755380467	2.4597	2	0.010054416826199	1.543
ENIZAF	0.060068329760439	0.000193877648058	4	0	1.75299514963171	5.8395	-0.023720525719861	0	-0.044282833078474	0.032134416805249	0	3	0.382289449614993	197.11172	43.5851	10	7	-52.7619565188717	3	118.28407	-61.70067	-0.330452507823855	195.490262572868	1.04699426314736	0	0.042032878636447	148.4	186.715696020346	-1.4101	1	0.005355736134208	1.974
ENUZEV	0.022024845771799	0.002444344033298	18	2	1.59178073723369	5.0613	-0.032667829857602	1	-0.018359141642144	0.011598861313932	0.002319772262786	15	0.478675298813303	413.2271032	104.0317	6	2	-152.942533320259	4	266.32775	-126.81008	-0.294170506225717	407.917968640737	0.94627678914493	0	0.056060486137718	84.15	431.076798374541	4.7576	5	0.011598861313932	1.538
EPEPUN	0.051858343681724	0.003644622437467	9	0	1.73067338467625	7.5381	-0.028289679321901	0	-0.030889492202432	0.032926122546102	0	4	0.355037066515708	348.19146	80.9967	16	10	-64.3324221679647	6	229.78566	-114.87504	-0.343853604048035	327.122196064569	0.979169592288369	0	0.055752378324195	222.63	334.081244598362	1.7416	5	0.014966419339137	1.829
EPINAV	0.023107837149896	-0.000246267298004	18	1	1.54496335011286	5.2377	-0.037221374739059	0	-0.025525067949945	0.014658767738323	0.009772511825548	21	0.609220614681859	380.82274	102.0476	7	2	-174.359335789664	5	260.96029	-112.63073	-0.275171285211285	377.504234662955	0.922291149359575	0	0.055290575391904	106.16	409.311349160282	1.288	3	0.007329383869161	1.504
EPUDIF	0.016591628525509	0.004562327993798	18	2	1.56253347607834	3.4938	-0.030910113080125	0	-0.013309610877209	0.002507462486287	0.005014924972573	12	0.436274899175977	375.27168	103.5819	3	2	-174.806689383009	1	297.80274	-113.62699	-0.284915414854653	378.549413263506	0.949198452964011	1	0.048778204346076	73.22	398.809555663971	5.7373	5	0.012537312431433	1.565
EQACAD	0.053274366482149	-0.002784816519031	8	0	1.56474924056362	13.6913	-0.023998557417569	0	-0.058492196005031	0.017678568602007	0.008839284301004	7	0.432743587475596	213.21048	52.91	5	1	-116.316984043186	4	140.72321	-63.10168	-0.278886844695476	228.021824553572	1.00777486703129	1	0.048918566121709	91.7	226.262662438963	0.6229	4	0.017678568602007	1.691
EQAPEU	0.014236321352017	-0.000449174678934	8	3	1.60077042050076	3.5642	-0.023669319710762	0	-0.014275170891793	0.007399912338289	0.003699956169144	12	0.492464299095626	260.54538	57.3577	3	1	-122.819295433295	2	144.01854	-75.07698	-0.277781535311733	275.450065886304	1.01915317056727	0	0.052387022569874	38.33	270.273471977707	3.4163	5	0.018499780845722	1.564
EQAXEC	0.049499537441284	0.000714296082545	5	0	1.56152029671684	2.2905	-0.021787793708072	0	-0.024154607570628	0.030810758413148	0	5	0.413282369628575	183.1249	48.866	8	5	-83.0034582954039	3	118.43988	-56.299	-0.289102481316973	209.432884618048	1.07546433528924	0	0.051257866160995	78.49	194.737173280341	-1.5445	3	0.015405379206574	1.574
EQEXUW	0.024542030732626	0.001632058536922	17	1	1.55744239186428	0.964	-0.03207787863103	0	-0.018266082332681	0.014854901731693	0	15	0.489848903793524	378.83	94.436	6	2	-158.382387878468	4	278.24335	-106.28646	-0.26314581978492	387.349226779939	0.959005783277213	1	0.057463634462534	86.76	403.907081202628	4.5224	4	0.009903267821129	1.517
EQIQUT	0.017278596357752	0.003110031729833	18	2	1.62456923986465	0.9376	-0.034105066293207	0	-0.015062818134849	0.01005344021281	0	10	0.40585556479555	389.2552	99.002	4	2	-160.306143630194	2	277.28309	-124.07739	-0.311851155531639	363.054648911196	0.912487051702893	1	0.047046016769019	68.3	397.87375419044	6.0034	2	0.005026720106405	1.628
EQIREE	0.024216680615946	0.001319728578567	10	1	1.59970698302276	3.6771	-0.02875454220479	0	-0.021558489770141	0.011957673620356	0	8	0.431426609442688	241.69402	59.847	3	1	-145.638688123107	2	164.89156	-76.32339	-0.304216729073057	245.586111982057	0.978879524257909	1	0.04313800373877	55.41	250.884920867291	3.3725	1	0.003985891206785	1.631
EQIVIM	0.025393074643135	0.001872794696858	17	0	1.55050872852464	4.487	-0.033544324171193	1	-0.019971727801419	0.013440467179979	0	14	0.50538099421185	347.3607632	86.623	5	1	-170.427999566302	4	243.81371	-105.2064	-0.282804633264755	355.343754456521	0.955197213876699	1	0.053542231715364	73.87	372.010878271249	4.3047	4	0.010752373743984	1.567
EQUBEA	0.025212924054999	-0.00237743125048	10	0	1.63959099126461	5.8603	-0.033499621510575	1	-0.020082660928379	0.0190881674065	0	15	0.548016584024053	310.3655032	75.431	6	2	-121.147484537837	4	180.44894	-93.77982	-0.298347483918574	299.508831703947	0.952845786548367	2	0.055420336376962	100.6	314.330855981325	0.9236	2	0.006362722468833	1.502
EREFEP	0.049485613323677	0.000770605602334	3	0	1.67806007331491	4.4377	-0.020330644992844	0	-0.041950802989744	0.043909151130148	0.007318191855025	2	0.351074275721095	138.08758	53.2308	7	6	-69.5210966837134	1	81.90002	-42.61601	-0.311872137275652	147.541700171204	1.0797384684694	0	0.026308499251092	72.91	136.64577532405	-2.988	0	0	1.843
EREREB	0.020926031934835	0.003130030389507	11	0	1.56882966342882	6.8991	-0.025579012690486	3	-0.017091120574012	0.007801670960886	0	9	0.488540132931253	242.1971696	58.569	3	2	-168.457790268083	1	153.96665	-68.76482	-0.26824024966226	257.18850734128	1.00325005459898	0	0.050041583586045	33.2	256.355338494433	2.1542	3	0.011702506441328	1.533
ERERUR	0.022464774370289	0.002894811732547	19	0	1.53336281579876	3.6831	-0.030974127744769	3	-0.017891146095611	0.007688062320857	0	15	0.524863592425034	360.3298096	91.4515	4	2	-193.156375480737	2	241.4385	-98.99387	-0.253690347314276	370.829529892027	0.95032017874135	0	0.054692180482206	50.27	390.215359188912	3.3431	5	0.012813437201429	1.501
ESATEA	0.011688887952613	0.002508740350791	21	0	1.66933040460089	3.63	-0.036882738291526	6	-0.015839055010194	0.00219295485209	0.00219295485209	16	0.496453537632477	458.4199592	107.2009	3	2	-171.022221931213	1	292.97876	-134.38748	-0.29470567632621	416.295107047409	0.912916374901134	1	0.062106720317268	76.26	456.005739947969	6.4861	3	0.006578864556271	1.542
ESIWEL	0.025905374754835	0.000248616855833	12	0	1.59975396030535	6.9302	-0.030057983035106	3	-0.020794464308705	0.009405429602743	0	12	0.486347146024703	307.2887896	66.9015	4	1	-140.584367090754	3	187.83425	-84.18099	-0.26391945844474	307.636604677173	0.964484809506019	1	0.058438359077934	62.83	318.964696639168	3.1401	6	0.018810859205486	1.501
ESOJEE	0.024246682199067	-0.002180103253432	12	0	1.54567639980132	4.6098	-0.041095062641837	0	-0.033646905947048	0.017881913220217	0.005960637740072	20	0.685509223162471	312.325	95.7096	10	6	-153.68606419595	4	182.73504	-98.80891	-0.294482059000711	301.737579019825	0.89927420055183	0	0.051492498518793	94.04	335.534566470012	-2.813	4	0.011921275480145	1.556
ESOKAB	0.034991916534169	-0.003239257552686	12	0	1.56890904568156	6.6398	-0.040279230467356	0	-0.03695550045365	0.015997913634363	0.009598748180618	17	0.651511248435789	295.29448	88.2342	9	5	-154.422121266879	4	171.15851	-91.7785	-0.293652903298268	291.114863580768	0.931446089048871	0	0.049066126741435	105.22	312.540754643175	-0.2101	2	0.006399165453745	1.574
ETAXOP	0.036508838269007	-0.003492361218539	4	0	1.55333644801709	6.077	-0.020722477165375	0	-0.038796120474442	0.019199346995814	0.012799564663876	6	0.465308168908796	146.16764	36.5452	4	2	-98.5170178570305	2	86.49912	-44.74826	-0.28637912373297	167.502416017809	1.07197900258771	1	0.038272358291863	88.62	156.255314342413	-0.0034	1	0.006399782331938	1.621
ETAYEG	0.022832340035432	-0.000164829473462	6	0	1.49490746238848	9.3178	-0.024666057088724	0	-0.035421623316194	0.011526536605716	0	8	0.529187653632498	156.20552	48.341	3	2	-153.643738070204	1	104.17683	-49.76657	-0.286818095422952	179.06863168697	1.03202056903762	1	0.033683770000796	57.97	173.512657653669	-0.305	0	0	1.546
EVANOH	0.022954134424128	0.002163848661078	17	0	1.73832709293561	6.5568	-0.028957980852995	7	-0.013955713443287	0.005351424906834	0	8	0.408968307329468	391.2397424	81.855	3	1	-147.224307138793	2	222.68323	-103.94062	-0.278115211349872	351.411397384943	0.940275852255522	0	0.056144828379947	37.38	373.7322367069	4.8416	4	0.010702849813668	1.664
EVEZUD	0.035831574577977	0.002748572902584	10	0	1.68174977325838	3.5276	-0.022251647017356	4	-0.021156984265913	0.010922928477618	0.003640976159206	6	0.395403665579862	278.1598528	59.2337	5	2	-115.04176349636	3	184.97842	-89.35082	-0.325324205425492	279.828396443906	1.01884852012106	0	0.056418103519921	86.74	274.65161986068	3.3415	5	0.018204880796029	1.742
EWEXIQ	0.022395930579968	0.003389943258894	12	2	1.50350017379191	7.7877	-0.027520068428751	0	-0.018294790480128	0.003563110425578	0	9	0.430431330434669	254.11196	65.5885	2	1	-173.152023226298	1	171.80116	-82.2615	-0.293106808273645	273.520081042006	0.974582252365579	0	0.044011796913095	22	280.65366507352	3.6557	3	0.010689331276733	1.553
EWIVUE	0.029887780185848	-0.002621329512302	13	0	1.6113070409485	3.4911	-0.040881542156822	0	-0.023898358391881	0.022283111357364	0.00278538891967	20	0.634758236403489	348.3721	84.8788	9	2	-133.190918560929	7	199.75392	-101.65592	-0.283151273186905	325.827287993444	0.90755571770321	1	0.05844177957847	113.99	359.016291383221	0.245199999999999	4	0.011141555678682	1.509
EWOFEE	0.030959573955044	0.001085547209955	17	0	1.55816663889183	13.0673	-0.036125412602232	0	-0.035859697673722	0.020215031842733	0.010107515921367	17	0.570385502865936	371.34738	107.7976	10	5	-161.573780323965	5	252.8597	-115.76701	-0.292529224185998	370.828521789208	0.937038797020305	0	0.056437131119612	139.34	395.745109987343	-2.7016	5	0.012634394901708	1.576
EXACUE	0.0060574034631	0.003010057747298	16	2	1.76405201165794	1.7785	-0.034106146776296	4	-0.016481282078475	0.00270202670314	0.005404053406281	10	0.434191609866413	393.1630128	92.0304	3	2	-146.504116930503	1	225.22543	-115.73762	-0.312726139797919	346.919291223064	0.937385188719266	0	0.051040976931512	33.29	370.092567493043	5.673	2	0.005404053406281	1.731
EYESEJ	0.047741485362581	0.002180567625492	3	0	1.56890163493129	4.4696	-0.018606263851396	0	-0.029840877927173	0.035630189959013	0	5	0.434939229624057	159.1035	33.076	8	5	-55.3099083301122	3	83.90843	-48.00707	-0.285083503912608	184.822658555505	1.09754440551042	0	0.043362843810045	98.65	168.396520111232	-0.5954	4	0.023753459972676	1.584
EYITOY	0.031462088279466	0.003723820191717	15	1	1.57551096188469	6.1233	-0.030783780436624	0	-0.021697991916873	0.012021048153392	0.003005262038348	10	0.46017182640308	315.7112	92.4297	6	3	-162.173530745821	3	252.44428	-105.98302	-0.318506746715482	320.944878023439	0.964523458326086	0	0.04709725616477	87.28	332.749686130427	3.808	2	0.006010524076696	1.549
EYOWUN	0.021007778254243	0.004049226137855	9	0	1.52224626525756	1.606	-0.024817637782212	1	-0.018444943131964	0.022231394190487	0	7	0.459640241854829	206.1764832	49.508	5	4	-159.087008813622	1	145.98737	-62.55529	-0.278138262138049	227.795253444981	1.01284121481146	0	0.04599868816521	60.79	224.907172134957	1.0813	2	0.008892557676195	1.546
EZIDID	0.003797779314477	0.00024835532807	5	4	1.87091836463054	5.4896	-0.032530145617135	0	-0.011486955678142	0.014907282597256	0.002981456519451	11	0.388184070044046	377.900323	93.2707	5	4	-61.3918501466854	1	200.24287	-106.12659	-0.31641181364263	326.712906320017	0.974080324536681	0	0.052975117136525	62.03	335.406534851648	5.2195	0	0	1.732
FABKOM	0.014537564198783	0.003139407266018	20	0	1.67793464424705	6.4467	-0.031801901904705	7	-0.013138185124162	0.004685682486594	0.002342841243297	12	0.455565403964362	431.3036024	93.4737	3	1	-163.226088556315	2	252.77687	-120.70363	-0.282789442579682	397.25890549448	0.930714548059563	0	0.06070727489355	38.33	426.83216494544	5.8142	6	0.014057047459783	1.634
FABLUT	0.01835413408468	0.002297150475884	19	0	1.65101521924245	5.5657	-0.028392548679829	7	-0.014640822432454	0.006852392788755	0.002284130929585	12	0.440275138854569	435.2923024	90.2357	4	1	-150.703331160032	3	254.49024	-119.68022	-0.273365292161534	420.356977328384	0.96015037338261	0	0.066094599417677	47.56	437.803274342816	4.673	6	0.01370478557751	1.645
FACWEM01	0.021713672787434	0.001231300410528	12	3	1.5571231782985	9.1623	-0.026822355157633	0	-0.015180366068197	0.006077494622547	0	12	0.448790096539478	308.58818	73.946	3	1	-145.177303939509	2	236.33748	-88.9675	-0.270349751415703	323.092921108078	0.981797745308593	0	0.055657230253279	37.38	329.082973200886	3.1758	4	0.012154989245093	1.568
FADLUV	0.026597711066503	0.000138725285217	18	0	1.5890610233604	6.6509	-0.039670534744659	0	-0.017267703400444	0.013313367103394	0	17	0.574859290684514	359.39628	94.837	6	1	-175.850456771562	5	236.27657	-109.99259	-0.292874345864623	344.263024303322	0.916660004534962	1	0.047288625954234	56.23	375.562392381211	4.6575	1	0.002662673420679	1.513
FADZIX	0.051383698137783	0.004072378348165	9	0	1.45198419094899	6.1469	-0.02085682963909	0	-0.023061409223694	0.01829871196659	0	5	0.385265015856955	191.1403	49.732	5	1	-138.118439701099	4	131.00938	-58.4523	-0.267400450371174	225.133581974014	1.02991364263728	0	0.045128715302172	72.12	218.594620610636	1.6566	3	0.013724033974942	1.505
FAGYOF	0.023647517540937	0.005563657507159	18	0	1.52548873956793	4.338	-0.031643053423178	1	-0.018294327821576	0.011692654877653	0	7	0.409755422767857	314.2727832	86.7115	5	4	-196.008064627087	1	281.17049	-103.55864	-0.302718859279777	319.331521472905	0.933458318034626	0	0.047411687721826	69.58	342.095105162542	3.41946	1	0.002923163719413	1.575
FAJKIO	0.032837109409351	0.001644648905512	18	0	1.5477789709146	8.583	-0.031655476174494	0	-0.021371460879944	0.017949783416226	0.004487445854056	17	0.517429886253722	415.42308	104.1389	10	5	-152.134060534143	5	306.66471	-114.80972	-0.257601201009691	430.490090831635	0.965900486657403	1	0.059807213790104	140.78	445.687828899838	3.1687	8	0.017949783416226	1.51
FAMBOO	0.041366152747542	0.001074051864795	9	0	1.50287434898356	4.6629	-0.024207158731774	1	-0.024711276065183	0.0101039686246	0	6	0.454553333766603	179.1478432	46.772	3	1	-169.692246677296	2	115.20311	-53.55203	-0.270544015451806	203.410338362505	1.02762583836696	0	0.039059608204876	37.38	197.942024001413	1.1475	1	0.0050519843123	1.558
FASBUA	0.042816364048891	0.000993022460738	15	0	1.55882321321123	8.2421	-0.033520272292741	0	-0.024739561928052	0.015589049619121	0	15	0.530313826157269	361.3095	89.506	11	5	-139.492595683202	6	237.37388	-115.43575	-0.299922272428412	364.081877680996	0.945948409431978	0	0.057050789502377	124.29	384.885554064856	0.2957	5	0.012990874682601	1.516
FATGEQ	0.041294493266453	0.001161788562891	1	0	1.59846511541661	8.8521	-0.018516473378775	0	-0.075964884434137	0.033170265892687	0.016585132946344	4	0.457605632277874	116.08206	34.4743	7	6	-41.3500587429272	1	64.88452	-34.14633	-0.283160711339857	139.330926732539	1.1554109716982	0	0.036542210021071	83.24	120.589928731379	-1.3413	0	0	1.848
FAVQIG	0.042385296168191	-0.000240617252664	19	0	1.54858876416016	7.5374	-0.038668243305375	0	-0.026390932678587	0.012152386498198	0	24	0.608849427067314	460.44386	122.225	14	8	-152.895946967346	6	299.41848	-143.33081	-0.290301900036637	443.878536354875	0.899030588673164	0	0.067411952603892	141.86	493.730182206563	-3.1215	4	0.008101590998799	1.555
FEBXOD	0.015495077235622	0.003063020308885	17	0	1.69740075123226	2.8371	-0.031747396851168	6	-0.014097618927487	0.002861298747207	0	9	0.441674618098972	357.2498792	79.2725	2	1	-167.949671905725	1	207.68022	-103.55634	-0.296305625907294	328.013358956647	0.938544213049662	0	0.051255445019482	20.31	349.491642903871	4.7445	2	0.005722597494413	1.578
FECDEA	0.051946717923247	0.00334057097002	8	0	1.56710308387834	6.1329	-0.026193041381837	0	-0.034899240173788	0.01974916328714	0	5	0.427081619343382	191.1436	51.1857	6	3	-129.74538514499	3	125.23549	-56.76405	-0.280260623072349	203.752169226746	1.00598371504201	0	0.039924788449952	91.57	202.54022622845	1.3545	1	0.004937290821785	1.575
FEGYOJ	0.042756756676884	0.002996575683585	7	1	1.67178040208714	8.2113	-0.026323163436088	0	-0.030384199331331	0.023268350073132	0.007756116691044	6	0.397106291932108	259.60664	64.0148	9	5	-80.1212172385113	4	167.19084	-75.4356	-0.292543658129463	259.031095271734	1.00453770076827	0	0.054098451067209	143.68	257.860999217479	3.3464	4	0.015512233382088	1.76
FEMREY	0.071726041868308	0.002629073614779	4	0	1.78935415744215	9.4592	-0.0248133323378	0	-0.038509452576862	0.035606211136333	0.004450776392042	2	0.325736013638904	242.10928	53.9924	13	8	-26.4343440284486	5	141.83565	-73.43126	-0.326826118445873	230.405343655038	1.02548266414009	0	0.053300400765395	186.2	224.679901193886	0.579	2	0.008901552784083	1.956
FEMVUS	0.016431240975396	-0.001862635610442	6	0	1.69139947625877	6.2694	-0.028110209675052	3	-0.032950642951487	0.014068244791857	0.009378829861238	10	0.530202143744257	217.2093096	41.646	3	1	-110.492501652885	2	105.40154	-59.94295	-0.281097364715342	208.65003677331	0.97844659771894	1	0.050425407137148	57.56	213.246218301272	1.1926	2	0.009378829861238	1.673
FEPLEV	0.03111894882212	-0.001729395652096	12	0	1.65489496815692	4.6294	-0.029058528404262	3	-0.021724415400085	0.01233080678856	0	12	0.49230086224883	323.2881896	70.1245	5	1	-128.677759776722	4	185.57185	-97.74854	-0.30132959015096	318.52890361177	0.981929591752156	1	0.055451458524796	72.06	324.390777391062	2.4712	4	0.01233080678856	1.562
FEQCOX	0.050756652073683	0.002459043743622	2	0	1.59090602238204	5.4045	-0.017355754650373	0	-0.048019268033092	0.037112039595867	0	3	0.377868780145451	129.07752	27.184	7	5	-43.3847814863502	2	66.36009	-40.87995	-0.303427664615413	150.952952093879	1.12043438704421	0	0.036058682566239	89.42	134.727168176357	-0.5695	2	0.014844815838347	1.671
FEQCUD	0.052414644052925	0.002783873156437	2	0	1.60400682097879	3.4272	-0.017317448391452	0	-0.037680321854781	0.04490117994254	0	3	0.383390482269409	129.07752	43.049	7	5	-43.3847814863502	2	66.83859	-38.80431	-0.290393217642683	151.464592277425	1.13348981879535	0	0.035201110591395	61.42	133.626777908247	-1.3854	2	0.014967059980847	1.682
FEQPEA	0.045141726396948	0.002542892015723	11	0	1.59628680026961	6.8946	-0.028709293917951	0	-0.021128314985255	0.017730798482668	0.002955133080445	11	0.465488742668219	325.30054	88.7927	10	5	-110.666892837005	5	254.68887	-108.80978	-0.321547380353904	333.731066120839	0.986219713465751	1	0.057236885145815	161.64	338.394235649629	2.8385	5	0.014775665402223	1.552
FEQPIE	0.044357798179273	0.003102271552193	12	0	1.58082209923471	6.9466	-0.028743276683974	0	-0.021130273730087	0.016933796682274	0.002822299447046	11	0.454590242113524	337.31124	93.1257	10	5	-116.213144868816	5	267.64035	-112.70206	-0.318078961618912	349.754020344642	0.987110578220697	1	0.057626251396378	161.64	354.321013330732	3.0046	6	0.016933796682274	1.609
FERPOL	0.012940253624872	0.001917033431856	15	2	1.76210654372421	6.0844	-0.028877175602613	6	-0.014406547378458	0.006671036185558	0.002223678728519	8	0.344948212137553	477.2116392	94.3327	5	4	-110.642733040867	1	260.95234	-141.55196	-0.314766082432212	436.832653726528	0.971375480014309	1	0.065421654356551	96.01	449.705250661766	5.75538	7	0.015565751099635	1.697
FEVMUS	0.049930806336157	0.003258651139759	12	0	1.55500213461272	7.671	-0.030449317539183	0	-0.02635543784274	0.018406991939894	0	11	0.489952748886725	305.24624	80.2485	10	5	-128.420910278862	5	201.64916	-96.91895	-0.297331055245502	327.058461564117	1.00336041098082	0	0.059675553794346	129.77	325.963091611723	2.5595	5	0.015339159949912	1.541
FPAMCA21	0.023020829322881	0.002979643967969	14	0	1.56750435553978	2.9452	-0.028148845837069	3	-0.016771867764732	0.006713177803243	0.006713177803243	10	0.485948431856346	281.2299096	67.947	3	1	-176.368153979594	2	192.18828	-81.14089	-0.272356610841692	291.339726515138	0.977907692622157	0	0.050401971632867	49.33	297.921499864615	4.2202	4	0.013426355606486	1.558
GABXOA	0.054684830514601	0.001783463347629	4	0	1.72081630771788	7.6148	-0.029789026609404	0	-0.033536483520121	0.039495989489805	0	8	0.498195174517365	236.14292	63.976	12	6	-40.6533467105429	6	119.52762	-72.71805	-0.319119037613236	227.292126129685	0.997458602748166	0	0.051304974960984	147.18	227.871237466354	-0.2206	3	0.013165329829935	1.812
GABYUH	0.040520963685634	-0.001323478566795	8	0	1.55671355186201	9.8063	-0.028121571256313	0	-0.037867083068351	0.01093181635569	0.018219693926149	11	0.512229651408041	257.26964	68.6005	8	5	-115.054384186179	3	172.59902	-76.25758	-0.277877953429765	275.942972159128	1.00551929876224	1	0.057338522869986	143.45	274.428320270735	0.0552	4	0.014575755140919	1.616
GACBUL	0.06348484722662	-0.003527091390288	6	0	1.58065511745298	8.076	-0.023800429056418	0	-0.031605797783411	0.027977985644802	0	8	0.49415206127005	204.13752	46.717	8	2	-78.3785361946202	6	107.09064	-59.96481	-0.279615765562209	224.196690417948	1.0454286310209	0	0.055506680128664	101.66	214.454324059417	0.0215	3	0.013988992822401	1.567
GAMWEA	0.045383918906457	0.004276719574855	11	0	1.57944329364486	3.5825	-0.027983581781876	0	-0.030320906590439	0.022103813807501	0	6	0.412274243176999	258.18974	66.223	8	4	-130.13685206856	4	210.5621	-92.51574	-0.340825115203858	261.704471936544	0.964111153379279	0	0.044320330296065	106.74	271.446369040801	1.8051	2	0.007367937935834	1.54
GAMXEB	0.021813727138635	0.003183585842374	10	0	1.61626244697139	5.6497	-0.025435068001231	3	-0.017521879736769	0.008531651728189	0	7	0.453344235653321	228.1705896	50.5435	3	2	-157.776688323901	1	142.98802	-64.73966	-0.2761681160607	236.645836139497	1.00948992843419	0	0.048387527184046	34.37	234.421195768199	2.3877	2	0.008531651728189	1.618
GANWAX	0.01988475418713	0.003366245895923	16	0	1.59300328437468	4.9589	-0.030360412966317	3	-0.01594129207467	0.008986241046245	0	11	0.486977809100775	320.2659496	77.9475	4	2	-177.352603581308	2	222.66867	-93.01459	-0.278617175519204	326.294095604396	0.977385798355828	0	0.052476494844094	44.12	333.843704454569	4.1267	4	0.011981654728326	1.501
GARHOA01	0.038524999840398	-0.002246635761634	2	0	1.55662434615111	9.7377	-0.022548599369007	0	-0.072894707365358	0.011574630405119	0.034723891215357	7	0.484344348930315	161.97858	49.9471	6	4	-54.3281710458259	2	102.5773	-49.15096	-0.284452098028392	185.396073039576	1.07294551199676	1	0.046511291025864	134.66	172.791694421231	-1.4337	0	0	1.616
GASKOE	0.028192520278378	0.000578257992439	16	0	1.57778891407468	2.8594	-0.031160000615625	3	-0.01444639800617	0.008376503994764	0.002792167998255	15	0.551444601364849	340.2971096	83.1457	5	2	-171.61474003892	3	216.29196	-104.11738	-0.290713216498121	345.427299050806	0.964491050133207	0	0.054487630194244	66.48	358.144639085141	3.127	4	0.011168671993019	1.526
GASMIA	0.04818278356346	0.002642762629185	4	0	1.6542496728214	5.9041	-0.020467934737007	0	-0.033103520644287	0.045486448006623	0	3	0.353892388268981	197.11172	55.392	10	7	-52.7619565188716	3	104.68097	-59.99133	-0.303199168099239	210.064349022786	1.06167567665223	0	0.045122703174529	100.34	197.861129949949	-1.432	3	0.015162149335541	1.76
GASMOG	0.037157178586835	0.001760923194979	5	0	1.82443493172947	5.6172	-0.020423992574494	3	-0.025149829156819	0.03729891446179	0	2	0.310787648341901	265.1096896	60.394	10	7	-48.2819018019023	3	119.87658	-77.85606	-0.322660724696883	253.917185690467	1.05231504327189	0	0.055158803959903	100.34	241.293885622864	-0.4132	4	0.016577295316351	1.873
GASZEJ	0.011654727743412	0.003305191951604	14	4	1.69593515083577	3.6185	-0.028875317907491	0	-0.010306373209603	0.007774483185519	0	8	0.339792205013765	394.10312	101.393	3	2	-125.855385260589	1	310.7044	-111.52469	-0.289015609058416	367.201199828975	0.95159985125762	1	0.050390827691274	46.89	385.877739833279	5.5837	2	0.005182988790346	1.734
GATFAM	0.034052336807904	9.38E-05	9	0	1.57406570637575	5.63	-0.025458199991258	1	-0.028409880897339	0.014423455804102	0.004807818601367	8	0.519019445781865	197.1631232	45.3649	4	1	-154.187048300927	3	124.3606	-56.66967	-0.272457493559344	209.585528186573	1.00764920099279	0	0.046131152548304	61.55	207.994536173977	1.3961	1	0.004807818601367	1.562
GATFOA	0.026789268399702	0.003192413657011	15	0	1.51287859759779	5.9809	-0.028656357125167	1	-0.019172819566203	0.01000234043972	0.003334113479907	12	0.538456034224836	273.2590832	71.4842	4	1	-193.223220182421	3	206.21142	-77.99864	-0.260056317038383	292.290395476399	0.974529347605097	0	0.047923862569214	47.56	299.929803237534	2.9222	3	0.01000234043972	1.529
GATGUH	0.045686847154405	0.002003450766228	4	0	1.65386389336592	6.3755	-0.021253721964495	0	-0.037331232006573	0.037561767353707	0.004695220919213	4	0.383030182490706	212.12636	44.6484	11	8	-52.7987186505251	3	114.88591	-62.27816	-0.292409719642114	224.519003291497	1.05416632101516	0	0.048203045786904	154.36	212.982523550255	-0.3008	3	0.01408566275764	1.658
GATZEK	0.029989886960062	0.001272865245739	12	1	1.60414061770376	3.6685	-0.030873462518139	0	-0.028027655623787	0.014068695725222	0.007034347862611	7	0.42196567297334	274.66258	74.8984	6	4	-148.545899481466	2	183.34784	-85.65871	-0.301276581801256	274.156277929422	0.964255313837102	0	0.044294059962731	83.98	284.319177706639	2.224	0	0	1.608
GATZIO	0.030775819667959	0.001788316594578	13	1	1.5947714309577	4.8184	-0.031600154090029	0	-0.026345033694029	0.010527766451599	0.007018510967733	8	0.448554297573926	273.67452	77.1034	5	3	-163.698103864401	2	187.13765	-85.5537	-0.300229790890051	277.079608087656	0.972343134149128	0	0.044155404831806	71.09	284.960728735048	2.829	0	0	1.623
GAVQED	0.017369712690782	0.001962138914705	13	1	1.67139907780261	5.3638	-0.024966084580226	5	-0.012102161276733	0.008466009987221	0.005644006658147	10	0.423152568873505	356.675716	74.9135	4	2	-130.090157301317	2	231.4644	-100.59127	-0.283868898815751	347.686597482674	0.981172735570411	0	0.059188402502935	61.69	354.358192882871	4.4094	6	0.016932019974442	1.61
GAWQAA	0.01060318162649	0.002094706776277	14	1	1.60693454829899	5.6582	-0.032677618204355	3	-0.016570014148218	0.006072493915864	0.003036246957932	14	0.537952567600819	318.7219696	80.1437	3	2	-170.681676158919	1	189.64306	-94.5324	-0.28702371192601	315.244700647157	0.957160763344111	0	0.050890794628255	32.34	329.353973459757	3.1738	1	0.003036246957932	1.522
GAXGAR	0.015608323972388	0.005293566002363	19	0	1.62601421847689	3.9148	-0.032011671123125	4	-0.013283112737706	0.005496953273482	0	8	0.41883042964848	356.2732328	88.681	3	2	-184.128342969918	1	258.6485	-111.05574	-0.305234106765981	339.65983081135	0.93354710942439	0	0.051934312580206	36.26	363.837911747998	5.75518	1	0.002748476636741	1.552
GAXWEL	0.040852035668002	-0.001004281954641	6	0	1.67470552194738	5.0142	-0.026406721109077	0	-0.032555085908481	0.023247267468537	0.003874544578089	8	0.429690882404688	260.29672	79.0814	8	6	-86.0556368132491	2	171.27104	-77.10018	-0.298728084388719	265.220902586678	1.0276102101132	2	0.056129812067311	134.16	258.09484956116	-1.1581	2	0.007749089156179	1.644
GECMAG	0.054491573936357	0.003263503995289	12	0	1.62847108830841	5.7842	-0.030629576480139	0	-0.026723920338301	0.021438183152237	0.006125195186354	8	0.430823856286518	320.21452	84.4747	11	4	-104.929657780665	7	230.19805	-98.79237	-0.302561274586227	314.43029358361	0.962973460351023	0	0.053828005725696	169.72	326.520206973299	4.503	5	0.015312987965884	1.66
GEDZUO	0.014699879422742	0.004103436274715	20	1	1.58268989522845	3.4043	-0.032348255029545	3	-0.012408468660857	0.00253642988918	0	13	0.481263020918455	375.7715296	93.8685	2	1	-193.734741100514	1	280.37956	-112.79163	-0.286088061581324	367.600184522487	0.932392095290893	0	0.04976433995002	22	394.25493456999	5.6144	3	0.00760928966754	1.512
GEGWOI	0.038634054115396	0.003446281886303	9	0	1.8350417768905	7.8953	-0.023718940084543	5	-0.022775456285926	0.019435747079442	0.006478582359814	4	0.344810341580104	341.151176	67.5551	9	5	-75.0400461758924	4	215.64124	-106.87596	-0.346202354572087	309.597812706007	1.00287746401705	0	0.063137784973563	142.05	308.709512192951	3.077	6	0.019435747079442	1.951
GEGWUO	0.032041449938788	0.001728720598514	5	0	1.64089216379464	9.6946	-0.026406512486781	0	-0.028346305328133	0.04158077206288	0.006930128677147	7	0.416950273773892	285.18038	64.1701	15	11	-53.2995993623404	4	183.30163	-91.12	-0.315736662530803	294.102796327992	1.01908511143083	0	0.063635731342329	166.77	288.594929931871	-0.7532	9	0.03118557904716	1.669
GEGXAV	0.039278215340863	0.000835315173386	7	0	1.7924951499927	6.346	-0.030004512042502	3	-0.026530187230399	0.021649637323177	0.007216545774392	8	0.451406188808034	299.1641296	66.7652	10	5	-69.5270520159313	5	152.53727	-86.37922	-0.311679797543153	270.5835335357	0.9763392277786	0	0.061024972968249	153.49	277.140901273977	0.9302	5	0.018041364435981	1.714
GEKNIX	0.048854324182298	9.32E-05	6	0	1.56162984643842	5.0233	-0.025058850708401	0	-0.023703141977871	0.031325910796254	0	12	0.553590172884097	240.16808	51.506	10	2	-66.6200104526797	8	124.70253	-68.11105	-0.266705084567402	255.058778124522	0.998743566416299	0	0.060181873351006	128.56	255.379645687958	0.4826	11	0.04307312734485	1.554
GELQUN	0.010642285686909	0.004609252900718	17	2	1.58484111418237	4.4035	-0.030026185688533	0	-0.009702258069074	0.007926033877195	0	10	0.406766945078821	361.2451	96.487	3	2	-168.306781185406	1	318.87284	-108.72585	-0.28725492347559	354.417587994335	0.936375269705557	1	0.047532551740834	64.22	378.499517726244	6.0717	2	0.005284022584796	1.59
GEMWEE	0.028590771792793	-0.003518905029486	12	0	1.60930041515206	7.0951	-0.034608627408981	0	-0.019825074852916	0.029178316994083	0	19	0.58725738871572	365.35956	74.683	11	3	-111.670815456423	8	199.79874	-109.05473	-0.289275771058554	358.572735788932	0.951140813662264	1	0.058913311456011	93.04	376.992271426443	0.498399999999999	4	0.010610297088757	1.521
GERNOK	0.020207289635634	0.003377744627052	19	0	1.58129737257925	7.7447	-0.034132392268862	3	-0.018957151709551	0.007652343967041	0.005101562644694	14	0.513386019369693	373.3285696	96.179	5	3	-184.288065801434	2	272.19356	-107.81707	-0.275017768386187	361.133456963709	0.921172476897661	0	0.053560388713327	67.15	392.03674232641	3.8824	3	0.007652343967041	1.528
GESCEQ	0.019527809494996	0.00305469866893	18	1	1.65404622921755	5.2415	-0.033163917187882	3	-0.018789622272144	0.007589313463181	0.005059542308787	11	0.449820937026996	393.7470496	96.223	5	3	-160.509139215656	2	276.08343	-117.86004	-0.298158929447691	361.944727707374	0.915637331639007	0	0.050686719297671	67.15	395.292672328559	4.2274	3	0.007589313463181	1.587
GESGUK	0.023383709177046	0.002771741223998	19	0	1.62399392794058	8.4443	-0.034292476828301	3	-0.020585089548937	0.01004800153706	0.00502400076853	14	0.514847835158734	389.3279696	97.705	6	3	-172.60511765708	3	282.59024	-109.68165	-0.275520346946823	371.420810198282	0.933009217942114	0	0.054087956619101	76.38	398.089111078135	3.5826	4	0.01004800153706	1.576
GLUTAM10	0.049036732137963	-0.005789400506608	5	0	1.42217218319458	2.5629	-0.022678232753611	0	-0.052579289690594	0.023441241043053	0.01758093078229	10	0.631869360467437	146.1445	33.5356	5	2	-131.376822254686	3	84.64022	-44.84734	-0.262819326769938	187.599029725	1.09938851880665	0	0.054053627268567	106.41	170.639429570024	0.0644	4	0.023441241043053	1.543
GUACET04	0.048149843172377	-0.00344571996828	3	0	1.41511061605615	1.9595	-0.018053977582597	0	-0.055461901090281	0.021831383114762	0.029108510819682	7	0.568695688570284	117.10658	27.4066	5	3	-102.470757834444	2	68.77188	-36.53596	-0.265876846741868	156.434315152705	1.13839248879802	0	0.045464699922179	99.2	137.416854636732	-0.255	3	0.021831383114762	1.532
GUYNOG	0.012596823358314	0.00230949172337	14	1	1.59343129989487	1.327	-0.031258975850668	4	-0.015720017402395	0.002964307179272	0.002964307179272	14	0.516023078007402	323.7136728	72.4127	2	1	-168.049744483947	1	184.40394	-92.28766	-0.27356897309617	318.42058856443	0.943896436709405	0	0.058940607619071	29.1	337.346954793581	4.2954	7	0.020750150254901	1.505
GUZJUJ	0.015891327457506	0.005630673857939	15	1	1.52899211333504	3.4807	-0.029433132131972	0	-0.013095772113353	0.007259297180351	0	8	0.450915121172277	253.68312	74.031	2	1	-208.133674798702	1	217.52628	-78.25829	-0.284050091968044	266.811940860912	0.968433584987793	0	0.035792639205958	26.03	275.508764872374	4.7876	0	0	1.536
GUZLAR	0.027633502576053	0.000569184123674	11	1	1.6504844690438	4.8794	-0.023550342263083	3	-0.018449903330762	0.010085956119444	0.003361985373148	9	0.438083616543878	295.6422696	61.6657	4	1	-127.180731127766	3	174.56137	-82.01548	-0.275734844131719	301.758777181882	1.01450859510454	0	0.057097624180968	55.4	297.443292878941	2.9334	6	0.020171912238889	1.66
HABZET	0.023292945929279	0.001317916153583	16	2	1.60850603978648	3.5909	-0.033998250567391	0	-0.019228362801188	0.007259912707951	0.00241997090265	15	0.479447507017872	400.2796	101.3967	6	3	-145.898017285917	3	256.46755	-123.53498	-0.298951057059474	380.804147229832	0.921534955904714	1	0.054081532269314	98.4	413.228109025966	2.6248	5	0.012099854513251	1.55
HACZAN01	0.016578969527352	0.00438281146972	13	2	1.52084442702562	4.2703	-0.026235411533439	0	-0.012981519327667	0.006883096144044	0.003441548072022	9	0.428726531044565	266.12266	72.181	2	1	-177.361822552052	1	214.80851	-80.81376	-0.278124439920847	287.087436812779	0.988025214664752	0	0.042106231238535	32.59	290.566913224164	4.4496	2	0.006883096144044	1.515
HAFXUL	0.021272740456378	0.003260013297556	21	2	1.59855579194916	5.8889	-0.036393717970759	0	-0.017220201828693	0.008666214654233	0.002166553663558	15	0.462050280778687	444.3337	117.1247	5	3	-171.042619544725	2	349.64259	-130.81114	-0.283409354601215	422.446886483788	0.915253849570175	1	0.053054685401867	67.29	461.562534462083	5.4413	4	0.008666214654233	1.516
HANFOS06	0.025860507814615	0.003440700042571	9	1	1.56391633062431	10.8356	-0.02805700243579	0	-0.025760307556416	0.0147353320881	0.003683833022025	10	0.492008833161329	255.661	71.8377	7	5	-131.424034170249	2	164.79391	-80.36575	-0.296054003689794	270.696581065719	0.997201004279123	0	0.047788975148165	86.34	271.45638632946	1.4778	3	0.011051499066075	1.569
HAPSIE	0.036928694369038	-0.001994250323363	12	0	1.60084119828933	2.4508	-0.03190926194536	0	-0.035796001550469	0.019389891330705	0.009694945665352	14	0.560667052176387	298.31496	71.8571	7	2	-139.449929028031	5	194.79196	-87.77926	-0.283671718748276	304.347977261299	0.983545700969384	1	0.057927714131988	143.91	309.439588787113	-0.553	2	0.006463297110235	1.639
HARTUT	0.030208441965318	-0.000165951287664	11	0	1.58807444879679	7.3253	-0.030648029923279	1	-0.02672735717206	0.014153627945752	0	11	0.504378852452425	270.2800432	66.053	5	2	-145.034755566444	3	182.65178	-80.33625	-0.284262348264236	274.954751367856	0.972901813194366	1	0.050987630093237	77.41	282.613052662618	1.8561	3	0.010615220959314	1.53
HAXLIF	0.016691751296431	0.002786651410864	16	2	1.56989264706231	4.5527	-0.027775391126654	0	-0.019772917609503	0.004541478831265	0.006812218246898	15	0.444096636376875	416.3452	106.7101	5	3	-144.11118466119	2	314.71487	-122.03679	-0.277113749210266	432.477733556614	0.982044235970412	2	0.058500640493396	119.78	440.385186039261	4.9667	9	0.020436654740693	1.539
HCSBTZ09	0.035735423370673	-0.004000375239384	7	1	1.79997749394813	11.6545	-0.030951281984453	0	-0.037986453595018	0.021844058460414	0.010922029230207	8	0.414472630352174	297.73912	67.5768	7	3	-75.2336474965063	4	174.13342	-89.33383	-0.325235567502107	268.640443354754	0.978032924912107	2	0.050390013595259	135.12	274.674232852535	2.9774	1	0.003640676410069	1.712
HEBGUU	0.039768426963634	0.00321908492713	13	0	1.53161906718536	12.3327	-0.026608384058227	0	-0.033773646584822	0.019333843406187	0.006444614468729	10	0.481406055771738	286.2429	76.2502	8	4	-150.920773930113	4	231.43482	-88.44416	-0.284994256605297	316.397942269344	1.01953137831257	0	0.053189656760944	120.4	310.336639950225	2.3734	5	0.016111536171823	1.551
HEDBAX	0.014051694470696	0.004773944200291	16	1	1.5538096603031	2.0879	-0.028144945637529	0	-0.011341289765841	0.005639626934779	0	10	0.412276614665649	331.8397	89.9685	2	1	-173.577784695442	1	296.96921	-101.00876	-0.28482586177233	340.008494372476	0.958760531458388	2	0.045509476025097	67.67	354.633386769982	4.9013	4	0.011279253869559	1.542
HEDXOH	0.014427864924721	0.002148621569334	22	2	1.60279716022408	4.8488	-0.039424973164368	0	-0.015438112659024	0.00590442860493	0.00196814286831	17	0.462814895920695	490.42528	139.4927	5	3	-164.754965323158	2	343.27489	-154.92629	-0.304917072777234	451.293356612154	0.888209801331914	2	0.053836760324656	119.16	508.093195926703	4.6484	2	0.00393628573662	1.543
HEJJIT	0.019413956678859	0.001922860982273	15	2	1.61207610738432	8.9607	-0.034042577517325	0	-0.023412281889617	0.00901200272898	0.00600800181932	12	0.490880993867979	323.17398	84.476	4	2	-168.330383529021	2	215.38764	-96.51373	-0.289927332714675	318.794622713169	0.957659336625062	0	0.049165135276375	62.22	332.889379888103	3.2778	1	0.00300400090966	1.518
HEKDUA	0.044771193154587	0.000551592340934	14	0	1.50445530528002	5.4251	-0.028314857349808	0	-0.026634512717287	0.016888926544214	0.003377785308843	8	0.446960435361012	268.22432	71.7133	6	2	-167.024377207853	4	196.81705	-81.69043	-0.275932734327043	284.637018888124	0.961442740753087	0	0.045771831994233	87.57	296.051971503962	1.6454	2	0.006755570617685	1.598
HEKTIA01	0.072709447522604	-0.006995057592726	4	0	1.77773519131731	2.6625	-0.018310894342251	2	-0.043261038086061	0.019575720875167	0.013050480583445	2	0.330024333044174	164.0670864	33.7904	5	2	-58.512649981453	3	72.40427	-47.46462	-0.309718050855293	165.087281691823	1.07723418214641	0	0.04219729352986	75.27	153.251061308585	-0.3547	0	0	1.962
HELBUZ	0.009174984423861	0.000358071937161	9	3	1.54539529200066	6.2526	-0.026248341057657	0	-0.020988009037824	0.009134488192873	0.003044829397624	15	0.482023511871916	305.6522	70.6692	3	2	-128.250344672801	1	180.69649	-96.06163	-0.292491275007698	329.045320209125	1.00188686412341	1	0.058969747375477	72.1	328.425625678823	4.33738	6	0.018268976385745	1.512
HELFOX	0.044616781379737	0.000549685801965	14	0	1.49925526450141	5.424	-0.028216974310669	0	-0.026541106009412	0.016830551193063	0.003366110238613	8	0.445413542341653	268.22432	71.7133	6	2	-167.024377207853	4	196.81738	-81.69049	-0.274979194786272	284.569419993533	0.957892038236251	0	0.045616772249115	87.57	297.07880286541	1.6454	2	0.006732220477225	1.596
HELHOZ	0.022123961928485	0.002902388188006	18	0	1.62770123315549	4.8637	-0.034602156692967	3	-0.017453664232932	0.005425531709517	0	10	0.440160789064722	361.3377096	89.43	3	1	-172.691635393042	2	241.97906	-111.75276	-0.303159071503046	340.769023940913	0.924426572506365	1	0.048780647082677	45.76	368.627464934287	5.8657	1	0.002712765854759	1.554
HELHUF	0.02076556235645	0.002553900776973	18	1	1.70211555050877	4.3779	-0.034455581940321	3	-0.016457781033724	0.005179800784856	0	9	0.406497498752374	395.7827696	94.44	3	1	-155.64093419796	2	258.6691	-121.71721	-0.315235449944257	363.498354165877	0.941424530101183	1	0.050569026861725	45.76	386.11523552165	6.5191	1	0.002589900392428	1.576
HELJAN	0.021351131901919	0.002679454339126	18	0	1.66857090800265	4.3755	-0.033989574843842	4	-0.017267182564667	0.005297981886557	0	9	0.417485247681467	379.3281728	89.388	3	1	-162.392367393388	2	243.23307	-116.17694	-0.307751661877809	349.362988462258	0.925459392353231	1	0.050235899996484	45.76	377.502234402644	6.0048	1	0.002648990943279	1.602
HIRNIG01	0.016054197628763	0.003911365348121	14	1	1.59526703525017	1.9331	-0.026703430765874	3	-0.012940749529349	0.006411548804394	0.003205774402197	9	0.432883254153594	299.6755696	72.173	2	1	-168.181877712864	1	212.62356	-87.67605	-0.281069636775751	305.325949007244	0.978806111653952	0	0.048714510073513	32.59	311.937109272147	4.815	3	0.009617323206591	1.571
HOXRUI01	0.051511173533887	-0.000448193820645	12	0	1.58797041582203	5.8636	-0.03235308081996	0	-0.028845955449616	0.018858085020124	0	12	0.531353437798101	304.26148	79.132	10	6	-136.72450419948	4	215.55505	-95.83243	-0.30120268543752	309.073039182957	0.971420941723408	0	0.059069777518415	113.78	318.16592159793	-2.4222	0	0	1.626
IBARUC	0.021127222166433	0.001707713008228	12	0	1.60744644824956	4.5414	-0.027971248476043	3	-0.019456412047355	0.009543850642107	0	11	0.473678835580169	304.2881496	74.05	4	2	-144.599781680095	2	186.83496	-87.21831	-0.277466174632341	308.928992491251	0.982790721117739	1	0.055323301077054	67.2	314.338531951037	2.7583	4	0.012725134189477	1.545
IBATIS	0.015596912649431	0.001814007735318	12	0	1.74120333755506	3.2976	-0.02649844005179	6	-0.017089846223861	0.006127369482579	0	8	0.404700640177933	342.2601392	72.56	3	2	-126.219781540953	1	187.57157	-101.23379	-0.310148417725902	321.125440439481	0.983827111914298	1	0.057490234168273	57.97	326.404341322375	3.7685	4	0.012254738965158	1.652
IBUWIP	0.02166970140934	0.002085180724582	8	1	1.61805297351939	2.1712	-0.024988429635962	0	-0.024946841969299	0.012839782786834	0	6	0.386748607644558	227.67074	56.8897	4	3	-126.498468797528	1	166.21395	-71.91982	-0.307811622289397	235.965758776595	1.00991636260731	1	0.042906315731872	83.94	233.648812429775	1.6934	1	0.004279927595611	1.657
ICIBIJ	0.035512550751761	0.003794939713896	5	0	1.67566858559797	5.5016	-0.027293111685904	0	-0.04316919931635	0.031794827046406	0.01362635444846	6	0.462823833020201	222.16754	51.0152	11	10	-86.4212656808461	1	142.42301	-69.93207	-0.317639724378165	227.486998005187	1.03327282241157	0	0.051331930925007	164.99	220.161600180532	-0.4024	1	0.004542118149487	1.76
ICOKIY	0.035383009990648	0.001917734423731	21	0	1.56377972796525	9.5857	-0.035450806743437	0	-0.019603581403574	0.015531807203656	0	16	0.503114406912157	424.42654	115.94	8	2	-165.870871317331	6	309.89266	-131.84668	-0.292545316314586	411.98042698169	0.914114366222772	1	0.055426329768248	121.79	450.688056335928	4.2317	3	0.006656488801567	1.582
IHUFUP04	0.064880692558231	0.002196228212326	12	0	1.84562637149034	0.4448	-0.036762417581096	0	-0.025952503088986	0.038754118885252	0.006459019814209	8	0.287813566163346	688.316320000001	158.0416	36	20	-27.8941519213143	16	437.04955	-225.73313	-0.364503689848334	557.555374558556	0.900315302948058	0	0.061778557353816	541.92	619.289012119261	4.1244	10	0.016147549535522	1.95
IJOGAS	0.053334819299801	-0.000641414806867	6	0	1.62740502484697	5.5319	-0.023173365809903	0	-0.031171712405877	0.020944156958915	0.005236039239729	5	0.39395140141888	187.1732	44.6858	5	1	-89.7564394902689	4	110.56263	-53.51385	-0.280200618468958	199.026407233686	1.04211007801781	1	0.044324694438095	111.36	190.984053826878	1.8066	3	0.015708117719186	1.663
IJUTIT	0.035707092420444	-0.001423213792639	10	0	1.57995286498367	1.6182	-0.031994915165013	0	-0.038617230902646	0.023596628489994	0.01685473463571	14	0.595551819141236	282.25596	71.2222	10	6	-130.378114956368	4	180.00578	-80.10179	-0.270018882859071	292.857621329275	0.987207498710024	0	0.056044332033798	152.14	296.652549450799	-2.2089	2	0.006741893854284	1.579
IJUTUF	0.036852986196877	-0.001074324045496	10	0	1.60821624380781	2.8018	-0.033736701880877	0	-0.037080134877209	0.024018742633248	0.017156244738035	14	0.607070477036803	282.25596	71.2222	10	6	-130.378114956368	4	178.64261	-78.59411	-0.269675957225601	281.931466941671	0.96737704924088	0	0.054148077900533	152.14	291.439069350372	-2.2089	2	0.006862497895214	1.55
IKECEJ	0.051282154129579	0.001971330884582	4	1	1.75539671754772	4.8444	-0.021722690706643	0	-0.01777522932556	0.033251364318258	0	3	0.314292413589646	222.54342	45.119	9	4	-32.3532369548379	5	107.74821	-61.23026	-0.290855668937382	219.495486929675	1.04264634315887	0	0.054257305230511	130.56	210.517677801158	1.3269	3	0.014250584707825	1.799
ILAZAZ	0.029311976598762	0.000585208360973	9	0	1.74516318957769	5.2214	-0.024323170355091	3	-0.015353910425055	0.007526795639519	0	4	0.315349543538283	279.2587696	62.094	3	1	-103.130154305457	2	162.02566	-76.53379	-0.288027098423941	264.773304935	0.99644727852293	2	0.050529686284639	87.98	265.717324580868	3.0367	3	0.011290193459279	1.718
ILOZUH	0.011898078849242	-0.000478244012191	10	3	1.71693673162283	6.8353	-0.034190910538178	0	-0.017344301742258	0.019484817155808	0	22	0.521854116585872	477.585763	113.029	9	4	-87.1047741010654	5	264.41407	-132.25643	-0.286332484025546	447.162039248085	0.968096730418572	0	0.063592688215126	90.16	461.898098813687	3.52	1	0.002164979683979	1.523
ILUFAZ	0.016918824111779	0.003599321252078	13	1	1.56884330884996	2.0266	-0.031364460254426	0	-0.016155466213681	0.006827888176189	0	9	0.440281011570109	276.74136	75.4205	3	2	-170.556363530193	1	199.58593	-87.19702	-0.297685750928459	278.207451119372	0.949784683012823	1	0.043233976409207	58.5	292.916337876567	3.5412	0	0	1.557
ILULAF	0.012580382682004	0.003816454331955	16	1	1.59468736235805	5.2735	-0.030585066270881	3	-0.017423187255734	0.002948435052499	0.002948435052499	11	0.468335299893275	325.7128496	79.8705	2	1	-179.299036165505	1	228.05699	-97.71328	-0.288101259846681	320.212351311087	0.944125320848838	0	0.050355805823997	36.02	339.162973643364	5.084	3	0.008845305157498	1.503
ILUXEV	0.015135638927838	0.002702483244659	11	3	1.64199127468588	6.9621	-0.027482756031215	0	-0.018823009299558	0.006188420528186	0.006188420528186	9	0.40557846488697	319.57436	75.5349	5	4	-127.669816815091	1	198.9691	-92.17313	-0.285203044919588	317.69584664607	0.98301774955202	0	0.053319256229056	58.95	323.184242391198	3.6011	4	0.012376841056373	1.624
IMEYIL	0.027804377219741	0.001672627584433	17	0	1.7005855798048	11.402	-0.030473519920426	5	-0.022023307191518	0.011319894318039	0.004527957727216	13	0.448184469086472	452.352536	97.237	7	2	-125.565782171275	5	272.93095	-135.37367	-0.306483127569025	426.246762043223	0.965013659947146	1	0.064904603704955	131.43	441.700236726772	4.851	8	0.018111830908863	1.597
IMEYOR	0.028643999875112	0.001639833413489	17	0	1.70769349217454	7.1968	-0.030253135852211	5	-0.018858197927207	0.011367207912723	0.004546883165089	13	0.45071693096732	452.352536	97.237	7	2	-125.565782171275	5	274.68608	-140.66028	-0.319782929564359	425.356943288237	0.967024162295521	1	0.063270024332766	131.43	439.861753069877	4.851	8	0.018187532660356	1.58
INEZUZ	0.027618427726379	0.000370759664698	10	0	1.71531016638176	5.5777	-0.027080812830279	3	-0.014233817519394	0.014904911143636	0	6	0.385671450595215	277.2197496	57.39	4	1	-115.43189129264	3	156.74436	-74.1636	-0.276350467023036	262.800979772301	0.97925631299164	1	0.048655310724091	47.42	268.367919905914	3.544	3	0.011178683357727	1.677
INOJIH	0.022145450671774	0.0012291459055	7	2	1.60269836543087	4.2607	-0.02276748022675	0	-0.024807922918315	0.005079115311982	0.005079115311982	5	0.362708837332586	190.0267	44.5569	2	1	-130.507975984427	1	114.72989	-55.28252	-0.280786293816964	200.859614207351	1.0201891420794	0	0.034320968643445	43.09	196.884681401283	2.7926	1	0.005079115311982	1.582
INOJUT	0.019712115186466	0.001610874283163	7	2	1.63234854712367	2.7019	-0.024032188659282	0	-0.023363430228302	0.009588537399779	0.009588537399779	6	0.401289823371521	205.04134	47.3586	3	2	-124.852871133207	1	125.41302	-60.16763	-0.288459785255538	215.557977332578	1.03344286373709	0	0.045838865128951	55.12	208.582385051349	2.6881	2	0.009588537399779	1.665
INOSIN12	0.046322905338293	-0.002790334437151	10	0	1.5890738118609	7.5118	-0.030308745794364	0	-0.044383121636108	0.024974224600506	0.010703239114503	12	0.562335981136328	268.22608	61.0951	9	4	-125.267460941904	5	162.32438	-85.4041	-0.304700167886298	281.011881150665	1.00257911932392	0	0.053027977777179	133.49	280.288982419824	-2.2689	2	0.007135492743002	1.621
INUMIQ	0.053069432549118	0.001060330085174	12	0	1.52460334000089	8.9892	-0.027623817403512	0	-0.027799702416105	0.017642763480425	0.003528552696085	8	0.445996964560512	260.20232	65.6807	7	2	-141.428408478449	5	182.92698	-78.79488	-0.27803188626169	275.484929442131	0.972063090513805	0	0.053827716910528	109.06	283.402314243325	1.9079	3	0.010585658088255	1.588
INUMOW	0.047547697949758	-0.000319560958399	12	0	1.50167654387905	4.4612	-0.02794714599799	0	-0.024686377390969	0.015645579358602	0.007822789679301	9	0.49698843081712	231.20416	58.8817	5	1	-169.547122335515	4	171.71009	-71.05414	-0.277920796531795	251.579283241565	0.984025910233997	0	0.049182824637611	83.47	255.663271286973	1.1821	2	0.007822789679301	1.547
INUMUC	0.031183430242898	0.002754627630751	18	0	1.4930137576326	6.569	-0.031562448059454	0	-0.019183130059634	0.008341458455894	0.002780486151965	13	0.496518111136218	323.36572	87.4237	4	1	-195.444340853446	3	267.81147	-100.21225	-0.278638773382214	341.872952533532	0.950573010250734	1	0.053243923423034	88.54	359.649336607354	3.6277	4	0.011121944607858	1.502
IPEFOB	0.01457469169946	0.002984737900466	15	0	1.70293553914496	1.6095	-0.032194995540578	5	-0.018342339512936	0.005660953817859	0.00283047690893	11	0.461920552486819	362.317656	89.4367	3	2	-152.352498107351	1	223.88639	-108.65105	-0.307534288155951	333.284252549132	0.943353380950165	1	0.050847492834355	66.76	353.297353122794	4.7071	2	0.005660953817859	1.626
IPOREN	0.010675556910776	-0.000420353702265	4	3	1.86044404412153	4.5296	-0.030864531349699	0	-0.016021768387968	0.019460819549327	0	10	0.386637017043771	345.428083	80.932	6	4	-50.9512713822981	2	180.37669	-93.20757	-0.30231595006687	308.755598806367	1.00143949886916	0	0.05628870451848	62.47	308.311784341459	3.4702	1	0.003243469924888	1.654
IPOZAR	0.025735983500121	0.003754692950257	12	0	1.51890526719781	6.4213	-0.025481203702204	1	-0.017897092834798	0.006922369008586	0.006922369008586	9	0.448638736131807	264.2754632	68.2799	4	2	-160.438655509658	2	204.3477	-76.88043	-0.266097352999379	286.431105871837	0.991390905191097	1	0.047573585933386	86.36	288.918432045355	3.0094	5	0.017305922521465	1.51
IPUJAH	0.012790936415966	0.002335933856809	16	4	1.64803196969623	5.4567	-0.031572762364575	0	-0.014716041143951	0.00977582697974	0	12	0.414836206047952	406.09068	94.01	4	2	-141.84024119933	2	250.14106	-124.64961	-0.304638255113005	390.124757863751	0.953448033347211	0	0.052796211600251	52.08	409.172544511067	4.4687	6	0.01466374046961	1.585
IPUXID	0.022287105124874	-0.000519146372919	12	0	1.678721438545	6.033	-0.033269541305488	3	-0.01803918499361	0.013159603876284	0	12	0.509402943497301	307.2887896	67.631	4	1	-140.584367090754	3	170.30964	-87.80079	-0.288855904106189	293.333809897016	0.965039185441445	1	0.050064749192516	54.99	303.960517170952	3.1518	1	0.003289900969071	1.6
IPUZOL	0.035118399334785	-0.001682197792506	11	0	1.60408047911827	8.2296	-0.032560416615402	0	-0.023761043819153	0.018002972950625	0	12	0.545684616797052	268.28898	71.964	6	2	-143.129248171133	4	173.79182	-83.05881	-0.299061101948225	269.761201663881	0.971300723336605	1	0.043902835083152	59.36	277.731906486386	0.8569	1	0.003600594590125	1.531
IQUFUY	0.013683179265329	0.002236232145433	15	5	1.7397636695307	8.3911	-0.030270044798205	0	-0.012726761390956	0.009180877123812	0	8	0.322740663939269	456.474981	103.7605	4	2	-112.163869064272	2	289.1618	-132.19592	-0.30341862444732	402.290710701703	0.923345395750834	0	0.051840193832468	61.89	435.688218680696	7.3341	4	0.009180877123812	1.672
IRITUB	0.028268590004088	-0.001506463770836	9	0	1.54589940811612	9.2122	-0.025176623392025	0	-0.02135990559811	0.020435863949845	0	11	0.462280041478926	273.33194	63.6965	6	3	-120.000611710435	3	182.59785	-84.17109	-0.286684823958357	302.242442512199	1.02943090584135	2	0.058827475667225	100.19	293.601484856507	2.2017	6	0.020435863949845	1.533
IROGUU	0.020230273523888	-0.002063099643461	10	0	1.59290951736764	1.7215	-0.033047879886885	2	-0.023084489242647	0.014247925714509	0	17	0.650725806439956	269.3086864	62.956	4	1	-151.499012324469	3	146.61121	-83.79722	-0.298484141410591	272.388597638998	0.970243126159928	1	0.049553920532284	54.99	280.742620375029	2.245	2	0.007123962857254	1.511
IRUKAK	0.02885405884292	0.002402333801578	20	0	1.70173227440877	14.4041	-0.029711006294093	5	-0.019770772211417	0.006796493214572	0	9	0.396573511820174	452.354076	106.366	5	2	-146.787668162849	3	361.04109	-123.76933	-0.28039913717239	417.71009136543	0.946321267207851	1	0.060436817039769	85.93	441.404104335408	3.8039	3	0.006796493214572	1.666
ISATIN05	0.050522061698554	0.000354166932274	8	0	1.45426561301817	6.9941	-0.023164783449412	0	-0.032437524326528	0.011904770832747	0.005952385416374	5	0.447418696344697	147.1308	42.1562	3	1	-179.43217871445	2	103.48965	-46.63292	-0.277577112930915	174.054580290505	1.03603994537422	0	0.031658250021153	46.17	167.999874008367	0.9594	0	0	1.55
ISEPUU	0.029229318377729	0.002825382748152	18	0	1.50499999365357	4.7008	-0.029106311165536	0	-0.023210953097871	0.016217637509721	0.002702939584953	13	0.507856665239624	335.31352	90.403	7	3	-183.70866763738	4	270.79392	-97.17438	-0.262656478345313	358.144180079393	0.968042081457303	0	0.050827854121359	90.38	369.96757366192	2.6583	4	0.010811758339814	1.5
ISOWIZ	0.040596026294639	-0.000217882681379	16	0	1.57246517269828	4.2	-0.034565304585129	0	-0.023091394222703	0.018243765187237	0	13	0.479097418690748	363.34192	88.0615	8	1	-138.712318138243	7	226.02914	-115.0263	-0.299787543936664	348.435645880116	0.908111158042858	1	0.054793131181621	106.65	383.692726153764	4.1242	5	0.013031260848026	1.532
ISOWOF	0.044967853149915	-0.000321440335429	16	0	1.60545464065666	9.5619	-0.033758146742262	0	-0.02440019526336	0.018626509503317	0	13	0.489929302138113	363.34192	88.0615	8	1	-138.712318138243	7	232.2381	-119.14901	-0.317047166725118	358.272349151698	0.95333761660712	1	0.0561421474831	106.65	375.808467966229	4.1242	4	0.010643719716181	1.549
ITUCUY	0.013199510016433	0.002683263865607	14	0	1.57019978247187	7.3263	-0.029458836181025	4	-0.015544630918991	0.006630254177433	0	11	0.495591078819563	285.2368528	64.629	2	1	-182.304633814134	1	168.80978	-83.0253	-0.275239421078807	289.959325724382	0.961252015334844	0	0.055528577915308	29.96	301.647560783919	3.587	2	0.006630254177433	1.522
IVENOP	0.034675586687231	0.001644289589076	13	0	1.51328547924259	9.6528	-0.032885881147814	0	-0.027995063898345	0.01192666529794	0.007951110198627	11	0.563258509644169	229.23134	65.2125	4	1	-198.925679185054	3	180.71156	-69.99326	-0.278262061710566	242.044674781438	0.96226194108899	0	0.03872226065724	43.7	251.537200471128	1.6156	0	0	1.538
IVOMIS	0.033845041599482	0.00224391143494	11	0	1.55514493819169	13.4	-0.027040490846294	2	-0.043822917976647	0.007863716260524	0	8	0.464475091106773	238.1902264	61.6905	4	2	-161.215682861453	2	152.67787	-72.03701	-0.283239303448259	251.140590498123	0.987449172588824	0	0.046835528085877	23.55	254.332676019871	1.9519	3	0.011795574390786	1.619
IWETIQ	0.026114460234914	0.000211798247236	13	0	1.62625217854434	3.5228	-0.033311679311597	3	-0.014770803903358	0.008788309013937	0	13	0.496837944187232	334.3141296	75.026	5	2	-141.184580072861	3	198.48538	-97.25474	-0.284901569396704	324.974545019915	0.951992241099544	1	0.057819862627788	69.45	341.362598338587	3.5409	4	0.011717745351916	1.566
IWITOA	0.018996676870815	0.002109533309325	13	1	1.63969815534018	4.3797	-0.029752155954163	2	-0.016841149022631	0.006215478224292	0.003107739112146	10	0.438533514019182	317.7388064	73.4224	3	1	-146.031894957103	2	207.88366	-89.94209	-0.279516550921161	307.710168180111	0.956282924858372	1	0.050977932399793	68.54	321.777331981206	5.1074	3	0.009323217336438	1.555
IWUBIO	0.024225730672226	0.001195536811946	20	0	1.57671886132191	4.743	-0.034807626030439	2	-0.018016645122508	0.011265895325539	0	17	0.513996732071037	421.4144864	101.307	6	1	-165.158062302435	5	271.37725	-122.53352	-0.276089962037964	420.099827100947	0.946560135679247	1	0.059430300933669	77.36	443.817366975301	5.7306	6	0.013519074390647	1.506
IWUZEI	0.021132905422998	0.006135177486196	12	1	1.54479730872636	4.0743	-0.029390529474284	0	-0.022103740490336	0.008066764165664	0	7	0.436494966115566	230.64978	65.421	3	2	-183.828486634585	1	181.80468	-69.43665	-0.28006454000187	237.506811952715	0.957955719880608	0	0.036975799230779	38.35	247.930887643028	3.4699	0	0	1.591
IXEQAG	0.038896585535698	-0.003165167168156	12	0	1.57248478859766	2.7686	-0.029187480370408	0	-0.027748823928624	0.021661093843359	0.007220364614453	15	0.458935460607249	393.459	106.8054	9	3	-103.695683667167	6	253.05993	-116.51762	-0.28043323346942	394.380295897416	0.949189844378379	3	0.063320114619813	200.16	415.491482797832	-0.0015	12	0.028881458457811	1.567
IXERUB	0.018542651540958	0.003181104171178	15	0	1.51269048383467	6.5797	-0.028997625255342	0	-0.019533843249354	0.008246187257871	0.005497458171914	13	0.477083741086736	331.41262	88.7734	5	3	-166.559740543375	2	257.75594	-96.4663	-0.265159724624664	355.486373002566	0.977135733133551	2	0.052975374779716	116.79	363.804496088344	4.5943	6	0.016492374515743	1.509
IXIRAL	0.04687548502754	0.000140397130239	14	0	1.60157820024082	6.6197	-0.030593421792887	0	-0.01952263557441	0.020015884148059	0.002859412021151	11	0.458024529257994	337.30464	81.9405	8	1	-125.702391760754	7	229.2046	-101.81224	-0.291123142956332	335.397012035102	0.959038248071368	1	0.057494494800822	117.65	349.72224800167	3.793	5	0.014297060105756	1.573
IYAQOP05	0.077306433313312	-0.005839219822475	4	0	1.56832397830351	5.3197	-0.019082770637285	0	-0.061158066838732	0.022121049965179	0.007373683321726	4	0.441245186251901	128.08616	29.7064	5	2	-87.441141181842	3	72.50101	-38.87744	-0.286669930919421	148.49340523814	1.09494334559084	0	0.033492482969529	85.95	135.617432478218	-1.2312	0	0	1.697
IYEDEY	0.017501568237363	0.004646559794548	14	0	1.5350551766814	5.2436	-0.027111029457246	2	-0.021889985821103	0.01014975927162	0.00338325309054	9	0.466242933334106	273.2375664	68.734	4	3	-184.454870770654	1	205.92919	-81.98597	-0.277379286383419	293.38200281234	0.992585567723663	0	0.046968409942769	50.94	295.573512604223	2.9181	2	0.00676650618108	1.549
IYEDIC	0.017089898403164	0.004597315124931	14	1	1.47554710822524	3.9112	-0.027321888576518	0	-0.020784887823487	0.009811442964212	0.003270480988071	10	0.463838725687651	271.7017	73.828	4	3	-188.44195674889	1	218.65335	-81.80993	-0.267557820700405	298.392665863218	0.975887540685424	0	0.044044469023887	50.94	305.765422164975	3.2933	2	0.006540961976142	1.568
IYEDUO	0.01693855082533	0.004445049832174	14	0	1.61067448931175	1.7696	-0.027064286634855	3	-0.020471342940561	0.009991869846037	0.003330623282012	8	0.444480030224183	291.2280296	68.692	4	3	-170.313276740997	1	205.49148	-84.17278	-0.280347820779704	296.512498099897	0.987571429579162	0	0.04986955933761	50.94	300.244103078449	3.0572	2	0.006661246564025	1.636
IYEKIJ	0.01561783191807	0.003221886546291	10	4	1.74744600772006	2.3585	-0.0285889213305	0	-0.015129286634602	0.006790066483227	0	4	0.285796561534469	309.96356	70.875	3	2	-108.39983900043	1	186.16805	-94.07891	-0.319401026784749	284.386113297594	0.965500308098548	0	0.045106051953868	38.35	294.54792599462	4.7907	1	0.003395033241613	1.758
IYEKUV	0.016540787689476	0.003442608937668	11	4	1.74653618767188	3.7427	-0.02873628637841	0	-0.016871735319931	0.00941976177764	0	3	0.264278892364478	334.97302	75.59	4	3	-107.471342020322	1	208.32577	-107.01333	-0.336013358543987	308.141048126705	0.967538422421939	0	0.048713234716236	62.14	318.479391604281	4.66238	1	0.003139920592547	1.767
IYOSAT	0.018748464049793	0.003588015112838	15	0	1.54284011225816	7.3633	-0.027895394991074	3	-0.021492825407521	0.009042376796466	0	11	0.479565198988247	308.2552496	72.0322	4	2	-173.881872472741	2	206.08363	-98.98936	-0.298366363987013	325.556752400797	0.981268941280619	0	0.056961228966094	65.88	331.771177813826	3.74888	5	0.01507062799411	1.508
IZALUT	0.012465815632733	0.002502852839436	9	1	1.65870003860757	3.3797	-0.028216684618356	4	-0.018377186476373	0.003229904296601	0	10	0.451848911619122	309.2638128	79.327	4	3	-113.818683412416	1	176.37028	-86.52114	-0.279455001832844	297.850194535122	0.962027623072528	0	0.056795817028342	18.95	309.606696722332	2.6991	1	0.003229904296601	1.569
IZAXAL	0.065499225496575	-0.000675756406361	2	0	1.5794809453777	9.9769	-0.018919317495315	0	-0.05662450691198	0.032332842409627	0.019399705445776	5	0.449424031646487	147.0928	32.7128	8	5	-38.0712040290211	3	82.35642	-42.57823	-0.275335040134173	172.06598546842	1.11267647844153	0	0.048561953645196	112.97	154.641523212052	0.2227	5	0.032332842409627	1.734
IZIJAF	0.015308435025611	0.004280455817929	12	1	1.60384217783126	4.7869	-0.026299616838502	1	-0.021281317220783	0.013863824511512	0	8	0.435073730533256	278.6695232	66.729	5	4	-155.022334354789	1	184.52134	-85.2263	-0.29539061674136	290.019951907808	1.00519642952172	0	0.0458195895395	52.31	288.520674556914	2.4958	3	0.010397868383634	1.502
JAJPUJ	0.047290388186813	-0.002023321824251	6	0	1.62630307815845	17.7201	-0.024283950507325	1	-0.047814149613091	0.017709600212264	0	8	0.460966827981712	221.2094232	53.221	6	3	-94.0285440787678	3	122.87861	-59.88775	-0.265147027527998	232.431910349976	1.0290690522177	1	0.054397155763156	66.07	225.866194157791	1.1097	3	0.013282200159198	1.668
JAKMUH	0.044601260187017	-0.002522738000369	15	0	1.64500082279328	6.0187	-0.041436674854503	0	-0.025989441148706	0.021449248150836	0	17	0.641983228112863	323.29798	75.225	8	1	-155.893334069084	7	186.4562	-108.07933	-0.331174338449436	295.793664784172	0.906364531057256	0	0.046310563670744	107.65	326.351765375389	1.668	2	0.006128356614524	1.522
JALCEI	0.048373680324556	-0.003003192766581	14	0	1.64847304866858	7.2404	-0.040144872219029	0	-0.026977376322632	0.022469377261723	0	15	0.611978913488189	309.2714	70.418	8	1	-147.443313542733	7	173.69709	-102.62318	-0.329411278173956	281.94821264961	0.905028679756079	0	0.043890216218578	107.65	311.535113700043	1.2779	2	0.006419822074778	1.621
JALYUU	0.022730164852088	-0.000857378765406	10	2	1.70393839521601	2.2907	-0.027737153480429	0	-0.025940521437949	0.021005604705746	0.003500934117624	10	0.472572819771759	293.1034	61.6828	6	2	-114.635312998757	4	167.38841	-85.62828	-0.299778966885488	284.927996565713	0.997514144243249	0	0.04931218080737	73.7	285.638051560532	0.6893	2	0.007001868235249	1.607
JALZAB	0.020571477229108	-0.00059118220054	10	2	1.68660069099845	2.7471	-0.028995848733505	0	-0.021141174496217	0.020791871062369	0.003465311843728	10	0.469205732915591	293.1034	61.6828	6	2	-114.635312998757	4	164.54336	-88.31967	-0.306055198485165	281.6256197475	0.975920595608301	0	0.046196048480554	73.7	288.574317434053	0.6893	2	0.006930623687456	1.727
JAPNIB	0.020223219638513	0.003787817955328	5	0	1.68599372092358	1.996	-0.024225207214555	0	-0.019515237834991	0.046122593063356	0.007687098843893	4	0.370951721892418	264.16446	52.9984	14	12	-60.5683292900188	2	158.7716	-81.99686	-0.315158983854416	275.128201058452	1.05746883813935	0	0.056482518561376	126.62	260.176178375665	-1.1135	6	0.023061296531678	1.632
JAPNUN	0.034149007529135	0.002751578628585	5	0	1.78077679683294	0.2906	-0.02904602675373	0	-0.017438171194185	0.048448616768298	0	2	0.306633676330873	354.15958	69.397	20	14	-22.5886872804627	6	189.39828	-108.12147	-0.327395979028442	324.563351081149	0.98279033834783	0	0.063172225797984	200.68	330.246786539205	-1.0407	8	0.024224308384149	1.808
JARCUE	0.026086678367516	0.002927559444969	15	1	1.52939523646387	7.5277	-0.032813518161696	0	-0.018247804792356	0.012170274142463	0	11	0.475178914335522	302.71244	79.038	5	2	-171.780188485151	3	206.33416	-96.14446	-0.292526108869767	312.932140783014	0.952117485329276	0	0.048293839257974	57.26	328.669671132855	3.1545	3	0.009127705606847	1.514
JARFUH	0.013559063393637	0.001661603276795	16	0	1.58262475107752	7.2715	-0.033244040231819	0	-0.012138689148769	0.004426220769301	0	18	0.48095280622918	430.65132	117.3025	4	2	-144.896804217389	2	337.70796	-132.24895	-0.292681524604104	420.525358502028	0.930669037909648	5	0.054792485971982	160.45	451.852743964234	5.9594	4	0.008852441538601	1.546
JARPIF	0.04835169253196	0.000395068707273	4	0	1.66562235473769	5.3623	-0.021955218391652	0	-0.04856855445917	0.032758599276396	0.013103439710558	3	0.393413933657482	153.09892	52.1594	7	5	-78.3806966110538	2	93.42419	-45.40787	-0.297499643464933	164.059604876326	1.07487257071747	0	0.032369479273394	82.92	152.631678717801	-1.7181	0	0	1.85
JAWKEB	0.019954949269729	0.002862291109928	18	0	1.59948439408282	3.4948	-0.034747944121593	3	-0.016482234568086	0.010634557346938	0	13	0.50388016445211	362.3026296	86.589	5	2	-174.439804838778	3	240.02278	-102.91183	-0.273605439453343	345.426514970836	0.918364520652603	0	0.052953587727476	53.35	376.132251630726	3.8739	4	0.010634557346938	1.521
JAYCES04	0.022934274396777	0.001177262948243	18	0	1.63842858476372	12.7415	-0.031363116316872	4	-0.025695741234476	0.011463125104602	0.004585250041841	14	0.466479396437549	430.3733728	93.8585	6	2	-144.990382639212	4	268.33221	-136.89625	-0.313851768020176	418.81687624937	0.960190049673033	1	0.062241979338461	115.64	436.181229322244	4.03338	7	0.016048375146443	1.556
JAYRUA	0.021481222878059	0.001935924413587	12	1	1.51172701220462	11.0918	-0.030052589841708	0	-0.026143202979169	0.010279244673915	0	12	0.522611349339478	265.69558	71.357	5	3	-168.614020602074	2	178.16036	-87.51797	-0.299872875664795	283.079836066898	0.969948965727831	0	0.046437469073158	51.27	291.850237558097	1.965	2	0.00685282978261	1.538
JAYSAH	0.027355831807951	0.002150179114898	12	1	1.55476661714536	6.656	-0.027723007596685	0	-0.025597114825137	0.014313057845887	0	8	0.438529428590829	261.66382	71.611	5	3	-158.982621288644	2	182.73267	-90.34457	-0.323276764117934	274.562431354092	0.982456990569586	0	0.043148337959628	42.43	279.465090064566	2.23	2	0.007156528922943	1.585
JAYXOA	0.023754537726874	0.00182695398058	18	0	1.55834791413788	6.6413	-0.034282104143564	2	-0.023130234624718	0.013786597765667	0.004595532588556	18	0.534133846671326	408.4223264	96.7285	7	4	-164.5355693268	3	257.71836	-128.01497	-0.294148483228988	416.927019497844	0.958000852575863	1	0.058713758306352	105.49	435.205269783231	3.2027	7	0.016084364059945	1.507
JEBZEZ	0.018423137039038	0.004816011952219	10	0	1.65074432367988	2.7003	-0.022458189594203	3	-0.016892205568296	0.016627004841081	0	4	0.365183408365083	239.1534696	49.451	4	3	-140.495557334787	1	147.49866	-77.93465	-0.32395495070948	247.831212965889	1.03017269443868	0	0.049466024809821	62.71	240.572492654669	2.62708	2	0.00831350242054	1.623
JECPOA	0.044989110482769	0.003564430969928	8	0	1.72708983517931	4.1166	-0.021710084297586	3	-0.02132249611365	0.022356874158028	0	4	0.343870395805218	279.1296696	57.203	8	3	-74.5173382313924	5	156.8286	-85.55408	-0.318786966710978	273.473204260918	1.01900100220901	0	0.056785861627899	100.87	268.373832477179	3.1717	6	0.022356874158028	1.762
JECRES	0.057642808945022	0.001353472207465	4	0	1.47299646382227	3.8031	-0.016719629718305	0	-0.033344283124791	0.023123101494273	0	5	0.471568257291522	115.0874	27.944	4	1	-104.268581964663	3	68.66181	-35.97019	-0.277247451379423	146.970133875635	1.13280177407771	0	0.035455341709587	55.05	129.740381096501	0.7004	1	0.007707700498091	1.589
JECSAP	0.035494117912695	0.000359292563124	5	0	1.62759006472609	3.7563	-0.0248373131944	0	-0.026853760206489	0.039006430254745	0	6	0.430818918600573	226.15294	46.815	11	8	-70.748582795342	3	129.53157	-70.09163	-0.303780475226262	239.039100234881	1.03600688794098	0	0.051208920344752	111.01	230.731188196984	-1.3983	4	0.017336191224331	1.646
JECSET	0.041700282088113	0.000883445811049	5	0	1.57541087171439	3.9981	-0.02510065368603	0	-0.032322125598552	0.030746373934413	0	7	0.491048883519949	185.14078	40.459	8	5	-90.7417587848555	3	99.65601	-57.45421	-0.294418104127714	200.877676049526	1.02937669048243	0	0.044749734811501	98.65	195.144962875915	-0.8015	3	0.015373186967207	1.609
JECSIX	0.059230376278594	0.000696074700228	5	0	1.65324750454509	6.1588	-0.024712153649384	0	-0.032794679133283	0.034609059054199	0	6	0.426587674222386	230.13834	49.281	11	6	-55.6187204617883	5	119.97498	-72.55345	-0.313875829454484	237.391720214202	1.0269880079839	0	0.051821920657163	144.47	231.153351712675	-0.3701	4	0.0173045295271	1.729
JEJMOE	0.017170907022935	0.002576528953487	13	0	1.57698959304753	5.2653	-0.031080198632644	1	-0.019874198507596	0.005855082271302	0.005855082271302	13	0.495360966940644	324.3969232	92.2934	5	4	-155.365222033647	1	258.97648	-101.13406	-0.29607412086542	332.525627174908	0.97348245221277	2	0.049401293246936	114.12	341.583586246534	1.872	3	0.008782623406954	1.506
JEKZOR01	0.0753340668717	0.000758678616177	7	0	1.74668730655341	1.4674	-0.027150899936403	0	-0.029327860535137	0.032474205079807	0.008118551269952	5	0.396823125978391	259.1299	61.92	11	3	-52.4833297894222	8	149.62852	-80.38156	-0.326290908009353	244.708894512309	0.993340853155702	0	0.057171544153929	177.92	246.349371149796	2.7004	3	0.012177826904928	1.747
JEPFAP	0.02466987522715	0.001567192621476	14	0	1.67134625568168	7.424	-0.030064716368605	3	-0.015379351411541	0.013408561100926	0	12	0.470940143877625	375.3229896	89.257	7	3	-127.889847757943	4	224.05935	-111.21725	-0.2982526584204	354.830266084473	0.951552660650321	1	0.056854653815208	116.49	372.896089473357	4.6691	5	0.013408561100926	1.644
JEPQEE	0.056810059411023	6.84E-05	6	0	1.52394365557889	7.1984	-0.02229000634196	0	-0.036464241826419	0.024785373726495	0.004957074745299	7	0.476863344970472	185.13748	43.6968	7	3	-99.3856025262956	4	106.78279	-55.93415	-0.27726976236476	212.991599580871	1.05581527924315	0	0.047543921377785	100.94	201.731878452784	0.7892	4	0.019828298981196	1.527
JIPSAC02	0.039041457433344	0.000615468442537	11	0	1.49618523718903	4.8375	-0.025631421119687	0	-0.023078343130319	0.011489765573195	0.003829921857732	9	0.465961770605238	235.25906	65.6217	4	1	-159.82381294901	3	194.90614	-72.38588	-0.277232264003131	260.545097688875	0.997867364563418	1	0.047119099349883	80.7	261.101932923588	2.3479	2	0.007659843715463	1.544
JUMFAA01	0.060702463731145	0.000311625498432	5	0	1.55838259052555	3.8389	-0.022877316748223	0	-0.033503214614042	0.024810947327371	0	7	0.466569907635225	189.12618	47.294	8	3	-71.9096636964804	5	100.41072	-59.34738	-0.294492943839489	211.305911653067	1.04853996879725	0	0.053942462870252	111.95	201.523945620737	0.0825	3	0.014886568396422	1.597
JUPRIV01	0.058982660166562	0.003637163399188	8	0	1.6054702018905	4.7989	-0.028443271310391	0	-0.024625298361196	0.022644993665176	0	8	0.456211682251341	256.17232	67.115	10	4	-87.441141181842	6	168.51714	-81.70286	-0.308360124521126	260.458932900699	0.983015147595802	0	0.054200412472202	140.7	264.959226251715	3.0468	4	0.015096662443451	1.657
KAGHUZ	0.043461503521285	-0.001149651026109	6	0	1.43994325671479	8.5477	-0.023775972302134	0	-0.0416780633539	0.022355877999195	0.011177938999598	9	0.587208986985337	155.15456	37.6469	5	3	-149.528315506808	2	96.64867	-46.7125	-0.261074737759351	191.430184474683	1.06989746236986	0	0.043078268975236	92	178.923860657318	0.0644	3	0.016766908499396	1.679
KAJFUA	0.032800143362623	0.001825809439706	12	0	1.4926980245738	8.9962	-0.028670460982723	0	-0.023155293283458	0.015618558081318	0	10	0.526738700463685	230.2194	64.258	5	2	-180.697195805393	3	181.60872	-69.40894	-0.271016890188174	253.151307576517	0.988464600186338	0	0.046765954413613	59.48	256.105587927777	2.0002	1	0.003904639520329	1.535
KALKAN	0.018010706438275	0.000448808970255	15	3	1.56438862137539	6.3186	-0.032720591122734	0	-0.016238612654458	0.009847700938133	0	18	0.518490824190805	382.66672	90.665	5	1	-146.341443018614	4	232.35608	-112.19973	-0.276227346594811	383.926717709117	0.945198874539576	0	0.056920830724803	48	406.186177375777	3.5483	6	0.014771551407199	1.503
KAMDAH	0.024164738913976	0.002482989550198	19	0	1.65138906445351	9.0099	-0.037643806042828	3	-0.022746834110558	0.012267734931808	0.004907093972723	14	0.510403297749531	405.3273696	102.8064	7	3	-161.844486506642	4	245.14808	-118.98723	-0.291940759582008	375.857778736527	0.922184720319549	0	0.05593983510138	96.18	407.573201393195	3.8157	2	0.004907093972723	1.5
KAPFEQ	0.049075928885606	0.002692734117147	7	0	1.50331639584099	8.0361	-0.023818032619458	0	-0.036038058126856	0.014992951654496	0.009995301102997	7	0.483394581991086	181.14878	47.9604	6	3	-128.071522204014	3	124.77787	-56.56452	-0.282689704573253	211.515457025158	1.05708034045226	0	0.045996626603333	86.95	200.094022120082	2.2907	4	0.019990602205994	1.536
KASTOR	0.057883276832638	0.00391802050954	5	0	1.78584288575736	7.4602	-0.023336827611084	0	-0.031291321609504	0.040648051395802	0.004516450155089	2	0.333327407370416	238.12058	49.5664	12	8	-47.0349937834017	4	135.34281	-73.56157	-0.332237164235101	229.811095046038	1.03793035586188	0	0.048232248558959	166.98	221.412827699028	0.3621	2	0.009032900310178	1.763
KAVFUI02	0.081738333380442	0.003975729389211	3	0	1.68019765371711	4.2324	-0.018169676273924	0	-0.031507543390074	0.032005549744092	0	2	0.322595564503468	158.07238	35.609	8	4	-30.3658362074386	4	85.5682	-49.04054	-0.313913888489429	170.78527484533	1.09321532192413	0	0.040359933612013	109.46	156.222906339015	0.8775	2	0.012802219897637	1.796
KAXBAQ	0.068904463436172	0.003795419704495	4	0	1.63793993683771	4.409	-0.021363689836621	0	-0.027361754949089	0.028657654065951	0	4	0.394262784403231	172.09896	40.575	8	4	-55.7818594603942	4	97.5786	-53.73919	-0.30800782336088	184.400879537139	1.05689932304648	0	0.047119499247885	109.46	174.473457893425	1.1859	2	0.01146306162638	1.646
KEBPAM	0.032361509298083	-0.001647499719406	11	0	1.52546908912554	6.8328	-0.03129769190955	0	-0.036846728718569	0.022621612467328	0.019389953543424	16	0.615846619132757	284.26854	73.5144	9	4	-140.712018290874	5	185.23244	-84.82684	-0.274131414472581	302.351261610948	0.97709615273867	0	0.058702029233715	144.46	309.438595949332	-2.9621	5	0.01615829461952	1.59
KEGBAD	0.015021745466572	0.000507681160964	7	0	1.6084449852188	3.0142	-0.027045324962223	3	-0.024800332730341	0.012962072194816	0.00864138146321	11	0.568631584066864	224.1836496	55.5221	5	4	-132.034606684358	1	117.11205	-64.17253	-0.277269655594658	236.656197196249	1.02251823780277	0	0.054938958865942	58.36	231.44447545971	0.9545	3	0.012962072194816	1.559
KEJWAB	0.056168562583457	-0.001987342065336	7	0	1.58314395725143	4.3002	-0.025326528990057	0	-0.044100628000891	0.024553274837367	0.004910654967473	6	0.463388407375294	194.14754	45.9895	7	4	-115.376172162676	3	118.81723	-59.51161	-0.292240983268837	212.310906155135	1.04258560595948	0	0.04357857197692	100.87	203.638823461165	-0.7958	2	0.009821309934947	1.601
KEJYUX	0.020111945724297	0.002501722325677	13	0	1.6312942493679	2.945	-0.027946836973631	4	-0.020673926826442	0.006840914207485	0	9	0.463254861933325	287.2096728	64.2447	3	1	-158.769025971329	2	173.89666	-78.42971	-0.268265458713982	286.350121612036	0.979448307625482	0	0.055425778334574	42.09	292.358585320594	3.4257	4	0.013681828414971	1.582
KEMBAJ	0.02849149631704	0.000731336456328	8	0	1.69650077212427	4.9808	-0.024197914698667	3	-0.019803251883044	0.012250191898289	0	5	0.359526303865149	250.1977096	52.209	4	2	-105.51655345769	2	154.66135	-80.26113	-0.327738081491167	246.848116697281	1.00797893309096	1	0.052521215113904	69.55	244.894122876481	2.50008	3	0.012250191898289	1.689
KENSEF	0.032126727198588	0.001504119193505	16	0	1.52579973181251	5.9444	-0.03240599255599	0	-0.019902917766829	0.011655321143008	0	13	0.507450049614191	315.34372	82.986	5	1	-175.047088300982	4	252.66945	-92.95273	-0.270848479817334	331.237803826373	0.965170744575284	1	0.049958777981438	65.91	343.19088688513	3.9567	2	0.005827660571504	1.511
KEPSAD01	0.059091438690727	0.002621189406852	6	0	1.74422855340934	7.5024	-0.028512414914347	0	-0.032300810073319	0.030090184517438	0.006686707670542	6	0.408088693416168	314.17524	73.1268	16	10	-45.8342929888428	6	186.58303	-100.87529	-0.337261787705558	297.172581423555	0.993553089839779	0	0.058324876345112	238.03	299.100857782524	1.6014	5	0.016716769176354	1.785
KEPXAI	0.028189701363705	0.005040617006284	10	0	1.60791963188999	6.3647	-0.026150717039403	2	-0.02068082781668	0.012958994788629	0	6	0.432160479790041	224.1636464	55.633	4	2	-149.890495357324	2	144.62701	-67.37683	-0.291045329614784	230.458885115874	0.995505163736631	0	0.043814769366459	58.71	231.499437181065	3.6038	2	0.008639329859086	1.619
KEQQED01	0.048102179055783	-0.000608450378833	9	0	1.45403207067845	4.2872	-0.024954182750986	0	-0.027941267193697	0.014828197696991	0.004942732565664	7	0.484458936509669	177.15678	47.8828	4	1	-167.08364195827	3	119.28426	-54.17941	-0.267794334195445	205.385715836518	1.01516666618731	0	0.039450016897077	57.61	202.317237826466	0.1703	1	0.004942732565664	1.525
KESTOV	0.021405047048533	0.004000577708765	19	0	1.58186643757591	4.7036	-0.033249679516734	3	-0.014692279111186	0.005549806074447	0	12	0.497392837949805	343.2992896	85.8025	3	1	-195.747564984183	2	259.09015	-100.11043	-0.277796736264734	333.622107007808	0.925768998020814	0	0.050016833050023	31.23	360.372952346701	4.4139	2	0.005549806074447	1.517
KETGID	0.026324227683128	0.000644185089076	15	0	1.62384003992559	5.6583	-0.030107424162054	3	-0.020919278013061	0.013607627568145	0	12	0.461999627301197	359.3202896	76.9395	5	1	-142.491257749448	4	217.48265	-106.60973	-0.290141100196096	351.33858995912	0.956176936496174	1	0.059220518977877	85.62	367.440979330216	4.2861	5	0.013607627568145	1.604
KIKKUN01	0.046520404241738	0.000782492297725	11	0	1.50355932630685	3.8104	-0.027305031273293	0	-0.022117005616732	0.015464274658602	0	10	0.519604445085073	234.2081	65.331	6	2	-157.125223252313	4	180.11226	-68.77058	-0.265871784387831	257.037235912704	0.993723603410449	0	0.052616064723852	70.83	258.660693004126	0.5892	1	0.00386606866465	1.509
KOBXOO01	0.061714388200324	-0.000564237873946	3	0	1.66669723751315	10.0882	-0.020851983856796	0	-0.062586518840053	0.020897699035044	0.006965899678348	4	0.439938171918762	144.08886	34.6398	7	4	-55.521294290204	3	82.12843	-41.04427	-0.285910267191027	157.14306744024	1.09464284293658	0	0.039373033627133	120.49	143.556474565416	0.2978	1	0.006965899678348	1.879
KOVPIX01	0.044960138959078	0.004318822529361	13	0	1.59995190407025	6.6774	-0.027804509843363	1	-0.019534929885381	0.015784016261095	0.003156803252219	8	0.433796926662928	305.2181232	78.2582	8	3	-131.053816793799	5	219.45369	-95.08926	-0.30017808521909	307.628455846052	0.971122509889899	0	0.052773378576802	120.74	316.776156162758	4.0138	5	0.015784016261095	1.671
KUYNAW	0.022081666221081	-0.000298321013142	8	0	1.66365378302746	4.3257	-0.026222803217878	3	-0.027826611702688	0.01182249721829	0.003940832406097	9	0.464513797683422	254.2294696	51.8344	4	2	-116.430247235193	2	142.58395	-76.37286	-0.300972641634271	257.871525004072	1.01622846234557	1	0.053722898893044	71.78	253.753495949991	3.0711	3	0.01182249721829	1.594
KUZJEX	0.014522377851039	0.002601879689101	11	0	1.55652858418861	6.2562	-0.025712064418242	3	-0.017314770242141	0.003587809830531	0.003587809830531	10	0.470057121745522	261.2634096	62.0002	2	1	-159.226276896909	1	162.73421	-76.48689	-0.274420415848719	278.202018565292	0.998135937082035	1	0.051714012620633	61.19	278.721573114171	2.9118	6	0.021526858983184	1.521
LACRIU	0.008346592378131	0.000369647676766	12	0	1.8830707025164	7.3175	-0.022984476028585	13	-0.012907319166193	0.004742112594813	0.002371056297407	11	0.405568945075428	478.2727816	75.3557	3	2	-95.3430798370986	1	204.53536	-111.10235	-0.263429926624175	409.178657221726	0.970185631969961	1	0.073431662863234	66.76	421.752955041077	6.3448	11	0.026081619271473	1.809
LACYEX	0.058246312042307	0.001060153158986	11	0	1.51301201882054	17.0652	-0.026863168682055	0	-0.046885826505563	0.012762678478966	0	6	0.431000503658581	214.17694	60.435	5	2	-164.35009296519	3	166.94462	-68.50093	-0.291418448366726	231.640941676973	0.985452953729398	0	0.041556378470028	57.69	235.060375840713	-0.2231	1	0.004254226159655	1.643
LADRIV	0.026097029812202	0.001602344194133	18	0	1.55941198310422	4.104	-0.034534141765817	0	-0.02431341722471	0.01710079182639	0.007328910782739	16	0.530098402740758	384.40904	99.0884	8	4	-166.489320854681	4	285.22266	-119.77208	-0.292599629527682	381.952488352204	0.93309857012612	1	0.052887698003963	141.76	409.337770500043	1.3195	3	0.007328910782739	1.532
LAGNEQ	0.013071218231623	0.001831964255875	15	1	1.72859665905881	5.0135	-0.028791992892999	7	-0.016288058745137	0.007476387930385	0	11	0.42835232008948	417.7091624	80.6745	4	3	-132.149363645369	1	214.43651	-120.4133	-0.30008551425927	384.595033872464	0.958460556443349	0	0.061665866571352	47.78	401.263287557307	4.9465	7	0.017444905170898	1.672
LALSIE	0.034943900634409	0.004953889762539	12	1	1.709420362747	1.4644	-0.029570167810235	1	-0.01742089890251	0.015854476613133	0.003170895322627	6	0.381000555160223	324.6518432	81.4952	8	4	-113.352197964666	4	227.65561	-100.72296	-0.319381962745096	306.828974304799	0.972922559469374	0	0.050735254050164	82.68	315.36834182583	2.3126	3	0.00951268596788	1.762
LALSOK	0.033037289385026	0.004626195082959	12	2	1.70375294990679	1.1391	-0.029255608692897	0	-0.016251540581091	0.01503964591339	0.003007929182678	6	0.359557799595239	341.10644	86.5472	8	4	-107.884213502389	4	246.8663	-106.79393	-0.321228578579871	319.954837046521	0.962401491491212	0	0.04972604874848	82.68	332.454635487691	2.8269	3	0.009023787548034	1.742
LALTAX	0.035885107474928	0.00532141919988	13	1	1.64734096368452	3.9979	-0.029506308883082	0	-0.020910297051567	0.017946442133259	0.002991073688877	6	0.373952078924935	331.67084	86.2522	9	5	-120.601497557036	4	256.91291	-113.54992	-0.339636178086039	321.716104682901	0.962276576004883	0	0.051440489614479	106.47	334.32810556252	2.04518	3	0.00897322106663	1.647
LAMKET	0.029695889250354	0.005987774279002	12	0	1.57511783750858	9.306	-0.028295039414246	0	-0.01765716533474	0.017355867475367	0	7	0.408771235938709	273.26728	71.191	6	3	-143.449299894228	3	206.21204	-88.09781	-0.305802783046019	279.623527548781	0.970621777426276	1	0.045633997045406	110.04	288.087011905129	3.8054	3	0.010413520485221	1.533
LAMKIX	0.041104878119617	0.003065858531633	12	0	1.64368360260232	5.5302	-0.03035794159475	0	-0.022214585102448	0.022698053645088	0	7	0.403213957143087	305.26608	72.564	8	3	-117.929905608904	5	201.14184	-96.40475	-0.312600026734469	295.836565159695	0.959273460881897	1	0.049216266759806	127.26	308.396486740831	3.5678	3	0.009727737276466	1.644
LAMRAW	0.019084518527657	0.001219498842488	8	0	1.76760205365034	6.03	-0.021316908194642	5	-0.025751332866642	0.004728572479598	0.004728572479598	4	0.367964885773136	225.115476	38.9124	2	1	-120.826877313402	1	105.06694	-57.55448	-0.27215053020556	219.449562245694	1.03768316069477	0	0.052937679799286	43.09	211.480315531732	2.1102	2	0.009457144959196	1.811
LAQHOE	0.033093571846621	-0.000167549155392	12	1	1.70317159781702	3.3808	-0.030141310920344	0	-0.023905880476665	0.016507305949914	0.002751217658319	9	0.398003325514018	372.80726	86.6514	8	4	-105.148166910698	4	249.54906	-112.75612	-0.310216628427531	350.24947487737	0.963612540099561	2	0.054427429666317	150.66	363.475422228505	2.9962	4	0.011004870633276	1.699
LAQREE	0.025250219319165	0.001184562465306	13	1	1.55118473775862	1.5622	-0.028629588737193	0	-0.021256427079744	0.01340761137867	0.006703805689335	11	0.499417210801301	278.69104	67.817	5	2	-163.622052578368	3	183.41618	-82.04266	-0.27499902543809	296.889080508541	0.995143353507301	0	0.047395455109248	75.36	298.338002723105	2.107	3	0.010055708534003	1.503
LARYUC	0.032592763413802	0.001824994372173	16	0	1.61628987231712	5.8371	-0.035207384059879	2	-0.026422315950462	0.013323071778168	0.007993843066901	13	0.503238215349205	365.2883264	91.01	8	3	-146.733405165832	5	227.59426	-101.94228	-0.271636862734009	346.833658489153	0.924177945427082	0	0.058539397327939	118.62	375.288828526279	3.0131	4	0.010658457422534	1.529
LASQAB	0.022858774110992	0.002767734445247	13	2	1.58046509237581	1.8757	-0.029834602344315	0	-0.015706656821959	0.006747280461352	0.006747280461352	9	0.435239141955201	282.12206	72.965	3	1	-161.632167296666	2	196.25224	-81.22731	-0.274031720845598	285.609194042859	0.963542667273964	0	0.045816262120142	49.33	296.415720593774	4.5082	3	0.010120920692028	1.533
LASYIR	0.035255300667413	0.002911419679825	8	0	1.55521003837899	4.9103	-0.027108750441659	0	-0.029887839772638	0.020016635818664	0	5	0.437443200654313	187.1582	48.9087	6	5	-149.606055198223	1	126.88371	-60.70416	-0.303773265849477	197.799154062865	0.989818408029044	0	0.033102343240995	75.94	199.833780073588	-0.0342	0	0	1.55
LAWDIA	0.022388538980145	0.000639118538828	17	0	1.61139787467244	6.0117	-0.032404140139502	3	-0.016197298477531	0.012590987762575	0	14	0.485245245121495	385.3575696	88.657	5	1	-153.623555549848	4	245.87895	-115.16481	-0.290007742677847	373.044051757014	0.939398618114764	1	0.057611428015454	85.89	397.10943210206	4.4879	4	0.01007279021006	1.553
LAWVIS	0.038330874176691	-0.005418780724449	11	0	1.66488084112961	2.3879	-0.0388809567427	0	-0.034288814870793	0.032631462871547	0.016315731435773	17	0.651158284202775	307.25398	60.6956	10	1	-111.959493575966	9	160.30944	-90.00911	-0.293712893106596	278.716991088712	0.909494314638052	0	0.058292791489323	160.93	306.452703005221	-3.516	3	0.009789438861464	1.658
LAXPUZ	0.035775118154521	0.005214196375725	12	1	1.63769182511529	2.7602	-0.029744802922435	0	-0.017015524692953	0.016080294750277	0.003216058950055	7	0.401440096926804	306.66138	81.5372	8	4	-122.610809355909	4	226.24602	-94.2545	-0.303128028307992	298.936705351256	0.961398066744966	0	0.04832545966404	82.68	310.939574034484	2.1735	3	0.009648176850166	1.602
LAXQAG	0.043350608275339	0.00374117220969	6	1	1.78105040260674	1.4417	-0.02461621875019	0	-0.016587577487549	0.033444382252229	0	1	0.266249522953787	256.56294	58.3495	10	6	-53.0084352790781	4	160.75196	-78.8064	-0.329453920690252	242.676615234729	1.01452118544841	0	0.0508388094272	83.01	239.203102621725	-0.2399	2	0.008361095563057	1.76
LAXQEK01	0.045352426378931	0.003890835368448	6	2	1.82116827748995	1.7903	-0.023429353130556	0	-0.015353203900052	0.021935028573951	0	1	0.241087382690042	249.99584	57.5065	7	3	-54.400905231063	4	143.21487	-75.26704	-0.330196934615348	230.555046923673	1.01144630842789	0	0.045191128061323	70.65	227.945907758592	1.2272	1	0.00438700571479	1.919
LAXRIP	0.020986625602247	0.00244547544094	21	0	1.66092197327373	8.3266	-0.034258854771687	6	-0.017414883479417	0.010059545211599	0.00201190904232	14	0.45750627391207	497.1549792	122.0107	7	3	-144.824054897045	4	330.83948	-137.03123	-0.275694370717214	463.123555205636	0.931762468429544	0	0.061382498787804	80.23	497.040362643299	2.8144	7	0.014083363296239	1.555
LAYRIQ	0.022872771589943	0.002411932108247	12	0	1.56587107376449	6.1607	-0.026812032333758	0	-0.026995723178018	0.019002278849439	0.002714611264206	9	0.39443126147976	347.37556	82.7684	9	7	-122.058097581764	2	282.40213	-117.25441	-0.318300142163771	363.441424359454	0.986602184445069	2	0.057660737008873	183.77	368.376869714593	2.03806	4	0.010858445056822	1.566
LAYROW	0.031022866383379	0.001245490839835	18	0	1.58604322934113	6.355	-0.030139649453956	0	-0.023695161575066	0.01564125561328	0.002234465087611	13	0.444232414216241	427.45692	108.5304	9	5	-144.108089301724	4	381.70028	-121.10715	-0.270609698535116	429.38871049892	0.959454082624312	2	0.056121464566294	170.33	447.534403443727	1.9	4	0.008937860350446	1.604
LAZHIH	0.03827025820349	0.004199424712493	6	1	1.70210983207452	8.5212	-0.023377667006575	0	-0.035101718697001	0.020648677135799	0	3	0.340543003221053	198.56662	47.7207	6	4	-92.6641144417929	2	122.83113	-57.65375	-0.297618417354514	196.653389203253	1.01515808532964	0	0.037490382326245	87.39	193.717010232349	2.0427	1	0.00516216928395	1.772
LAZJOL01	0.007715913636614	0.000935439630872	13	6	1.65975250694571	3.6747	-0.030081098010732	0	-0.013060384834733	0.004335757269394	0.002167878634697	16	0.410209496858674	461.06194	102.1967	3	2	-114.518235879544	1	260.46102	-138.2288	-0.299663262219821	432.037500656087	0.936604867060273	1	0.05749084850204	70.23	461.280435165926	6.4841	9	0.019510907712274	1.558
LEDFEJ	0.050363564844005	0.000878390073918	8	0	1.78068177654907	4.6254	-0.024761800214445	3	-0.028040826184882	0.022805454104331	0.007601818034777	5	0.380703218666965	282.1303096	56.2566	8	2	-70.8892285566754	6	139.76615	-83.66214	-0.317992182340023	265.44310524972	1.00892509234728	0	0.056639765731238	132.1	263.094958449455	2.2491	4	0.015203636069554	1.841
LEDFIN	0.02657486601796	0.003409172575614	15	0	1.59022592943895	5.2039	-0.029307578229296	3	-0.018156404502487	0.01170531356434	0.002926328391085	12	0.495285973804226	327.2552896	76.6518	5	1	-156.452780526729	4	198.33185	-99.46737	-0.291074188817555	335.169628843685	0.980816400714694	0	0.055090193652252	75.28	341.725147131977	4.0422	6	0.01755797034651	1.536
LEGNOE	0.072811592293233	0.004126633640213	9	0	1.73458493686852	1.3132	-0.027468413154876	0	-0.033225426732897	0.029001798189849	0	4	0.353550978521936	324.16346	78.852	14	6	-59.22937767261	8	199.12641	-113.30456	-0.365115109234404	310.031044892512	0.999050866284517	0	0.056969724660113	201.1	310.325585368362	3.5979	5	0.016112110105472	1.742
LEGPEW	0.066540051911139	0.003833199628265	9	0	1.76773018585382	6.9627	-0.02827979196785	0	-0.027725649354136	0.028247602271667	0.00313862247463	5	0.381185924354841	339.1781	83.2564	15	7	-58.9660712174519	8	222.03013	-112.02306	-0.351598093792787	321.125692465186	1.00789231555225	0	0.059628868741031	227.12	318.611113022758	3.7613	5	0.015693112373148	1.736
LEGPIA	0.061825663990966	0.004294633367651	9	0	1.69351065315381	7.0787	-0.027718171745256	0	-0.031251188644403	0.024267382607002	0.003466768943857	6	0.410667559056827	294.18054	74.4344	12	6	-81.5825547128304	6	197.85093	-101.19824	-0.350830915605036	288.613228432332	1.00055537711565	0	0.053609652035296	181.3	288.453028221517	3.3299	4	0.01386707577543	1.728
LEGPUM	0.06722668430237	0.003768383569378	9	0	1.74785742706511	5.0493	-0.029725285033078	0	-0.028903560940556	0.027930043748994	0.003103338194333	5	0.375635787556411	339.1781	82.6337	15	7	-58.9660712174519	8	209.50023	-109.2724	-0.339109212506397	317.486889333957	0.985269189869938	0	0.058058914214355	213.13	322.233652080268	3.3663	6	0.018620029165996	1.765
LEGQEX	0.059221270994675	0.004089095176074	9	0	1.69080408400443	3.2062	-0.028937695414979	0	-0.02709691840607	0.024228598470051	0.003461228352864	6	0.410020938693697	294.18054	74.4344	12	6	-81.5825547128305	6	192.21095	-94.67639	-0.327696605414851	285.495054401453	0.988163576896883	0	0.054087768783513	181.3	288.914771882191	3.3299	4	0.013844913411458	1.711
LEJYOS	0.006969411418605	0.002504166237359	17	0	1.6368668866625	6.0071	-0.03034364593914	6	-0.013889701882194	0.007518513522894	0.002506171174298	17	0.553604358633994	393.3267992	90.8697	4	3	-168.816363733804	1	245.26616	-116.53394	-0.292054001255368	388.522714467075	0.973704427557381	0	0.057732547685205	37.39	399.01504344775	4.0274	6	0.015037027045788	1.519
LELZOV	0.024504645104356	0.006140092511529	10	0	1.59427771105391	4.1605	-0.028636398223119	0	-0.023355119162875	0.01990176491485	0.00796070596594	7	0.46777090231358	241.20888	67.7304	8	7	-149.248236632084	1	189.13539	-77.52933	-0.308594099933161	249.113799780337	0.991560856054642	0	0.042323832099918	93.69	251.233999667499	1.7269	1	0.00398035298297	1.596
LELZUB	0.018414271942107	0.00408455492544	6	0	1.53100480865611	9.7828	-0.02783540570083	0	-0.028968670633682	0.030704343296908	0.013159004270104	10	0.558162434793207	210.1966	65.2998	9	8	-121.790742571478	1	145.58704	-63.71721	-0.279485012823028	232.637507319359	1.02042598406723	0	0.049633826411345	99.63	227.980775628732	-2.4322	3	0.013159004270104	1.562
LEMBAK	0.02210798091821	0.004541918171069	6	0	1.62171665236861	6.5122	-0.02728218469345	0	-0.024953074841389	0.033159602834256	0	6	0.45745273186982	206.16484	75.885	9	8	-108.650922242609	1	140.96952	-65.15329	-0.308636745677869	211.95801416274	1.00406336673914	0	0.045566173088816	65.15	211.100236483189	-3.0302	0	0	1.59
LEMBOY	0.074272253604932	0.002415899199681	5	0	1.79668663858073	7.2102	-0.024338809570186	1	-0.030200027592662	0.033109628136331	0	3	0.327961783461366	294.1111232	62.239	14	6	-19.0404223378927	8	141.4556	-90.57332	-0.333205438252548	280.294307963463	1.0311600339334	0	0.061609259857597	201.1	271.824254955141	1.969	6	0.022073085424221	1.902
LEMCEP	0.056451941997198	0.00223777485909	5	0	1.76301196501393	4.5539	-0.024263206197903	1	-0.026301448024936	0.036594846428283	0	3	0.328576597365693	290.1257232	59.773	14	8	-30.3316779461629	6	152.99258	-89.51639	-0.327583854486429	282.215975959504	1.03276502998461	0	0.060536951328672	167.64	273.262521256854	0.940799999999999	6	0.02195690785697	1.803
LEMDUG	0.052642149835687	0.003995071842783	7	0	1.75273685605431	9.0037	-0.024130242460829	0	-0.029717765165563	0.039473448549906	0	2	0.31758690682243	294.14078	62.8157	14	8	-48.9561495009295	6	165.38465	-82.96208	-0.297709036043017	281.5851276176	1.01046691340291	0	0.053836861073048	198.16	278.66833033584	1.3725	4	0.014353981290875	1.86
LEMWIN	0.068060541955916	0.001176626900833	6	0	1.71879977235347	5.4224	-0.026420639285663	0	-0.025968367677724	0.037965912368899	0	9	0.444720868219933	327.16256	71.328	16	5	-26.8979433343473	11	163.54156	-101.44863	-0.320965816377072	319.898719322925	1.01210389539477	0	0.064822936544607	214.21	316.073004736485	0.5027	10	0.031638260307416	1.719
LEMWOT	0.065810132366992	0.00116315093195	8	0	1.73216359293376	5.6044	-0.030150919810489	0	-0.02527027479371	0.037593759920821	0	12	0.460985371683143	416.21268	90.17	20	6	-30.7535080382462	14	210.96071	-129.96982	-0.325736947335487	389.454425494766	0.976070411476764	0	0.070378147083611	269.26	399.002388470657	0.9945	14	0.035087509259433	1.71
LEMWUZ	0.064279257922272	0.001223825468506	8	0	1.70806051207076	3.5594	-0.029787009366105	0	-0.022610867515972	0.0370706422205	0	12	0.454428683843084	416.21268	90.17	20	6	-30.7535080382462	14	209.90966	-129.3775	-0.319740467592179	391.318883655823	0.967096155342021	0	0.068763435506075	269.26	404.632860439229	0.9945	14	0.034599266072466	1.666
LEMXAG	0.060806352297041	0.001396148500137	7	0	1.70180497387606	6.1952	-0.029642113056277	0	-0.023245211699671	0.036045142000084	0	11	0.477911098044995	341.18914	76.173	16	5	-39.8605887631711	11	173.02131	-104.42709	-0.313674107308791	326.2849106676	0.980082161458181	0	0.06505379593389	214.21	332.915875320237	0.8944	11	0.033041380166743	1.682
LEQCET	0.025796401782768	0.00273110822945	13	2	1.58675429776468	4.2381	-0.02742273767896	0	-0.019488416811928	0.009243371715196	0.00616224781013	9	0.421407926560025	310.13546	76.6689	5	3	-147.032525722792	2	211.11445	-89.98914	-0.277267690450262	317.338642213838	0.977759676525998	0	0.050002113841769	71.09	324.556892488499	3.8142	5	0.015405619525326	1.522
LEQSIN	0.048723357683309	0.002427301491218	12	0	1.55748875919116	6.5865	-0.029145471572492	0	-0.026279921270131	0.02022751242682	0	10	0.489398481273973	278.2176	73.274	8	2	-132.270568073335	6	176.59122	-86.87959	-0.292892997726997	289.789992453631	0.976955112253957	0	0.052136167052261	121.85	296.625698375281	2.4764	5	0.016856260355683	1.553
LETPIN	0.022313862437568	0.00446506208504	11	2	1.63656311178784	1.6552	-0.028368615165469	0	-0.015482189091232	0.010407261483272	0.003469087161091	7	0.39266719940296	284.09818	72.6227	5	3	-132.348612722545	2	205.65675	-88.28522	-0.306269123216074	280.097055845194	0.971681100291887	0	0.045351220310786	70.74	288.260269507202	4.6364	3	0.010407261483272	1.68
LETQAG	0.03380976458063	0.005820543907725	11	0	1.52938135905099	8.2332	-0.028816994390623	0	-0.022729260282572	0.016143513819789	0	8	0.485276638756658	228.20682	64.281	6	4	-168.268415466286	2	181.3202	-70.25311	-0.283533013042046	247.318088630971	0.998145745424492	0	0.043863977056939	76.01	247.777531252003	2.6223	1	0.004035878454947	1.549
LEVBEX	0.017064435020201	0.002839915045323	21	2	1.67989552383125	5.8942	-0.032998005712193	3	-0.013748787990186	0.008908838664649	0.002227209666162	12	0.432780672043467	454.2260896	108.1078	4	1	-158.511370545458	3	293.43211	-133.45155	-0.297224582124322	413.699662331085	0.921395886831812	0	0.053188851911282	63.33	448.99230422395	5.6406	4	0.008908838664649	1.569
LHISTD21	0.043482054050111	-0.00115022421498	6	0	1.44066117844216	8.548	-0.023787935216124	0	-0.041701638930764	0.022367024112402	0.011183512056201	9	0.58750066777627	155.15456	37.6469	5	3	-149.528315506808	2	96.64845	-46.71334	-0.261209600537703	191.35107640624	1.06998853497809	0	0.043098588853212	92	178.834697897168	0.0644	3	0.016775268084301	1.619
LUZXUC	0.02656804673231	0.003668530524166	21	0	1.5670246559884	6.6208	-0.027874617426333	3	-0.015176481569541	0.011876110469943	0	10	0.423847504611685	397.3036096	93.832	5	1	-173.167316726035	4	273.21281	-110.42921	-0.262293899413714	402.615459823732	0.956301135554736	0	0.057218148007943	76.39	421.013261257063	4.41398	6	0.014251332563932	1.524
MAGPET	0.048018663522131	-0.001696567755784	7	0	1.50199444187605	5.6267	-0.022791577755857	0	-0.034465277857584	0.024559463749044	0.009823785499618	8	0.505989097696017	184.14942	42.741	6	2	-121.64035053708	4	114.79113	-53.86949	-0.264601157366898	213.826252709368	1.05029162040193	0	0.055752397862823	92.43	203.587507084499	0.7126	3	0.014735678249427	1.511
MAHNOC	0.033558317034901	0.002276416431296	18	0	1.52284029999029	8.0781	-0.029905806456108	0	-0.01938034474611	0.018430389797681	0	12	0.484174980436496	348.31228	92.131	8	4	-174.556004743789	4	273.29179	-105.04159	-0.276565349809743	365.307058640467	0.961821640941166	0	0.053320665903076	100.11	379.807485183017	2.361	4	0.010531651312961	1.501
MAHQEV	0.022836722970185	0.003660963788851	15	0	1.61991546926611	5.6409	-0.02793205691775	3	-0.014513549096858	0.010049310427811	0	8	0.447040019379076	291.2247296	70.717	3	1	-175.809245562091	2	212.9518	-84.93609	-0.284516378311483	293.231319443742	0.982257518748874	0	0.048413005072891	43.1	298.527945927294	3.8738	2	0.006699540285207	1.602
MAJNES01	0.052871889197889	-0.007080028866425	4	0	1.60931632325584	1.5046	-0.02523465519526	0	-0.045079715818881	0.021514939957228	0.010757469978614	8	0.500681433951952	180.18232	36.1208	6	2	-71.0391563389794	4	96.48458	-52.34281	-0.281538103585645	194.245759642698	1.04479646391469	1	0.052838395285436	128.7	185.917321077916	-0.1484	3	0.016136204967921	1.614
MALDUC	0.019957334756764	0.002007655327032	25	0	1.57434081761074	4.968	-0.041019215452942	3	-0.015481292196302	0.007779348356223	0	20	0.524001315669922	487.4908096	124.471	5	1	-183.798336779968	4	321.7373	-142.44736	-0.277036908966077	441.660990181431	0.858958674493936	1	0.056220165976307	72.06	514.181884759054	6.2074	3	0.005834511267167	1.507
MANSON	0.018207046606914	0.001779782899546	10	0	1.60484133866975	11.8756	-0.029595130058102	3	-0.031439345555714	0.013942678413994	0	10	0.460494660723912	277.2661096	59.8435	4	3	-138.495108743719	1	159.19709	-79.72815	-0.27790598899816	281.469419816253	0.981109400967839	1	0.057939361696917	61.98	286.888923435644	2.94178	4	0.013942678413994	1.552
MANTAA	0.018349553982566	0.001793782023185	10	0	1.61746443574851	11.8764	-0.029827491302006	3	-0.031689797767602	0.01405234644093	0	10	0.464111960141535	277.2661096	59.8435	4	3	-138.495108743719	1	159.19985	-79.72884	-0.280094320253366	281.494650389586	0.988915087135723	1	0.05838528159651	61.98	284.649970509503	2.94178	4	0.01405234644093	1.555
MAPCIQ04	0.084922820372892	-0.006418974792138	4	0	1.53228399968908	2.9441	-0.018447697708271	0	-0.043252075151022	0.021612709737839	0.00720423657928	4	0.42612179792711	128.08616	33.7447	5	2	-87.441141181842	3	69.78769	-39.51345	-0.28466424186354	153.800030474991	1.10801180544227	0	0.043200154545855	66.48	138.807212810879	-1.0387	0	0	1.642
MAQXOV01	0.043630368482187	0.001899459183966	1	0	1.57163476887133	4.8362	-0.012855374685779	0	-0.055098614522262	0.043994422326942	0.010998605581736	2	0.354727897533117	86.05278	15.3597	5	4	-37.1864802043583	1	43.24112	-25.16134	-0.276739654567945	108.495273722111	1.19329672315193	0	0.024253918577148	63.83	90.9206164880227	-1.0896	0	0	1.672
MASSEI	0.025936585595162	-0.000705947144901	14	1	1.6649448013688	5.7539	-0.03303903078321	3	-0.022447041284408	0.010936439115424	0.008202329336568	14	0.511020557716396	366.7201696	84.6512	6	2	-135.252991549664	4	201.84691	-111.51274	-0.304888072901029	354.276649619654	0.968631252145443	0	0.059076276313307	87.66	365.749761671388	2.7817	5	0.01367054889428	1.521
MAYQAI	0.033940259575747	0.005489469852149	17	0	1.54936343252702	11.7476	-0.032836539742458	0	-0.022390449837836	0.015366622708266	0	12	0.481856984134195	364.31498	109.5244	10	6	-158.104945341528	4	323.38221	-116.44678	-0.298232288975405	371.451137291423	0.951324913552257	0	0.051856551039424	147.94	390.456648406716	3.7221	4	0.010244415138844	1.525
MAZWET	0.035093249037703	0.000120921852456	6	0	1.46426435724155	4.0781	-0.022323903392715	0	-0.039065243981703	0.023032733801102	0.017274550350826	7	0.519178536642957	153.13868	37.1566	5	3	-141.048623378496	2	103.25698	-45.11747	-0.259794669072294	185.576663458474	1.0685844722839	0	0.044844269929311	88.24	173.665880678425	0.4819	2	0.011516366900551	1.581
MECBAB	0.033857055815606	0.001938585655755	13	0	1.44924014871953	3.5884	-0.025581751496518	0	-0.033641280443352	0.016963472661486	0.010178083596891	11	0.507990164596265	257.24474	69.4512	6	3	-177.263099723633	3	228.25247	-69.51636	-0.235847774477199	297.471371897992	1.00922949695324	0	0.049245716876356	94.81	294.750968730132	1.6476	4	0.013570778129189	1.5
MECBIJ	0.039529214875161	0.000620370705022	13	0	1.49963980856338	5.5403	-0.026665222652871	0	-0.03339689838023	0.019830709803593	0.013220473202395	11	0.506307202785889	273.24414	71.4742	7	3	-161.028155992659	4	235.84043	-74.49212	-0.2462052690624	305.960073683309	1.01123423878325	0	0.050488394580686	115.04	302.561030816608	1.3532	4	0.013220473202395	1.538
MECZED	0.02125557694997	0.002820458639843	14	0	1.56807080580258	2.6368	-0.033138416766919	0	-0.019809790868692	0.01416604038093	0	12	0.466172514909305	333.302141	83.7742	6	3	-148.813925560712	3	225.8555	-96.23275	-0.27264740449358	332.987982331743	0.943424240815148	1	0.050454241292279	114.62	352.956780126861	3.638	5	0.01416604038093	1.535
MEFREY	0.025850778155659	0.00305165084515	9	0	1.50922937000438	7.9641	-0.025809147014142	1	-0.03489911166292	0.005101388908643	0.005101388908643	7	0.498400953951445	178.1630832	48.9311	3	2	-184.100990008013	1	133.8991	-53.88376	-0.274882015619995	199.929443336745	1.01991784474929	0	0.037718904170921	58.88	196.025046885899	1.8306	0	0	1.51
MEFROI	0.026176331376009	0.002977616693159	9	0	1.50147987947395	6.6301	-0.025721945854646	1	-0.033443502575829	0.005075194636371	0.005075194636371	7	0.496332055652783	178.1630832	48.9311	3	2	-184.100990008013	1	133.0338	-54.6627	-0.277423841849543	200.622962070569	1.01820058103336	0	0.037536820078978	58.88	197.036778221987	1.8306	0	0	1.572
MEHMEV	0.024008908653676	0.004448603741119	20	1	1.54163442980173	7.3185	-0.034295071185488	0	-0.018383537730747	0.009855671539449	0	13	0.482602624348409	376.79582	103.214	6	4	-188.96175652904	2	279.09924	-112.26034	-0.276600259486727	379.315543403161	0.934602351397326	0	0.048953934469627	65.33	405.857681436437	4.0059	3	0.007391753654587	1.503
MEKJAR	0.009478295744576	0.002029635059229	12	2	1.6253654224755	6.0394	-0.030375073200712	1	-0.019781800254437	0.007141573044436	0.003570786522218	10	0.467241069974894	274.1183032	62.4828	2	1	-163.433085193561	1	163.63604	-80.70344	-0.288174755848649	273.042072288619	0.97497495172674	0	0.045332792163716	33.12	280.050345708928	2.5406	1	0.003570786522218	1.56
MELLEY	0.016204296005774	0.002980495382276	14	0	1.61516450907427	4.4863	-0.030949362319475	3	-0.012403051847846	0.008449712858465	0	14	0.51648269714785	345.3400696	90.582	5	3	-152.892770483185	2	221.92417	-103.69557	-0.292065930398297	336.852068440183	0.948767751366553	1	0.053110165212498	86.72	355.041650556735	3.9579	3	0.008449712858465	1.589
MENOIM01	0.050934542760508	0.004314827046548	4	0	1.5084872558765	8.8188	-0.018924867963365	0	-0.043963063050051	0.021441910120331	0	5	0.474101783829705	127.1014	32.3757	5	3	-107.001181733639	2	78.12419	-36.89862	-0.263725631201409	157.962711037875	1.12900741747928	0	0.038979947095782	74.5	139.912908092806	1.1495	1	0.007147303373443	1.573
MENXIQ	0.030571972791119	0.001386424144543	15	0	1.56395658375151	5.6563	-0.035489415671358	0	-0.01868272554969	0.009903029603878	0	11	0.502803934980534	285.31774	77.6765	4	1	-182.252950692796	3	204.43216	-85.86799	-0.283451082331835	279.773510845977	0.923535120096202	1	0.040115353400534	62.83	302.937597886731	3.1282	0	0	1.546
MENXOW	0.027698972298564	0.000994139837289	15	1	1.6267087735103	5.5725	-0.034503878148557	0	-0.016743520655585	0.009190815136727	0	10	0.452065349708656	319.7628	82.6865	4	1	-160.118687977463	3	222.74624	-96.44583	-0.295471931412741	300.614552479356	0.920964259749252	1	0.04426099765678	62.83	326.412832308176	3.7816	0	0	1.608
MOFBUF03	0.050218528574481	0.000597211330467	8	0	1.49579958615784	4.9985	-0.025355692716869	0	-0.03569101574498	0.011110908473805	0	6	0.485887896947759	162.14544	45.1894	4	2	-167.750631778482	2	112.05959	-51.45699	-0.285866953113752	185.249646105103	1.02914593133929	0	0.033339423308312	65.72	180.003282784227	0.2164	0	0	1.507
MSULPH02	0.050512904327083	-0.008123555019199	1	0	1.54855360206325	6.0668	-0.014832063604986	0	-0.059637442893785	0.029411857419259	0.009803952473086	5	0.471865969319737	95.1209	18.5924	3	1	-42.0517467769964	2	48.15417	-27.00271	-0.264733285484536	121.50632475388	1.19124223306645	1	0.030623358435297	68.54	101.999678471022	0.6858	0	0	1.653
NABSUI	0.020926540097244	0.00476739437369	6	0	1.57431331637616	10.8372	-0.024479158754291	0	-0.043621261732379	0.024799180054565	0.009919672021826	5	0.430768835779973	191.1502	45.4035	8	7	-113.000143342774	1	124.69896	-56.4713	-0.280088387323069	209.228323754341	1.03773817465974	0	0.048021259181729	143.43	201.619569235703	0.65818	1	0.004959836010913	1.662
NAJLET	0.053038825397141	-0.002209339704103	7	0	1.43501144969323	3.6408	-0.022034040543118	0	-0.040701511320233	0.016929806161708	0.005643268720569	7	0.504045638023085	153.13538	38.988	4	1	-151.499934241192	3	101.42192	-46.48361	-0.262319502332136	187.965307082604	1.06073873801144	0	0.042076805100676	70.16	177.202265126078	0.3815	1	0.005643268720569	1.505
NAKZOS	0.016967406870982	0.000281957647536	21	0	1.7716241914631	6.4089	-0.040522717051232	6	-0.018812023965404	0.010811259491393	0	17	0.515721208565088	493.4193992	104.394	5	1	-150.784505272042	4	264.0728	-141.61928	-0.306216557012851	400.903477214063	0.866854304632605	1	0.053666077287444	64.22	462.480805680461	4.5302	4	0.008649007593114	1.714
NAKZUY	0.017018533517021	0.000260330227893	21	0	1.7327338532479	8.1677	-0.037228245253668	6	-0.019379692732638	0.010573932895731	0	17	0.507207266340607	493.4193992	104.914	5	1	-150.784505272042	4	268.56394	-142.76384	-0.301915052819375	427.84972953415	0.90481086591015	1	0.057321930864547	64.22	472.860954320852	4.5302	4	0.008459146316585	1.6
NALBAH	0.017074209904911	0.000101657304341	20	0	1.83321494907512	4.5944	-0.040049539261244	7	-0.019337305701992	0.011097958989218	0	14	0.480061460382556	497.3832824	99.386	5	1	-138.32390921549	4	250.98123	-143.91007	-0.319421610999084	387.274571165613	0.859591461672553	1	0.054560959857917	64.22	450.533292189841	4.3609	4	0.008878367191374	1.69
NAMJUK	0.016451730874333	0.002531763106955	21	0	1.6170741838076	5.4935	-0.039875674126779	3	-0.017188153695872	0.011260287791117	0	15	0.488256615464977	432.4156096	106.782	5	2	-172.056693487135	3	275.55037	-124.42841	-0.280219941198215	387.717492340324	0.873162109080434	1	0.054246401276834	77	444.038384520197	4.6326	5	0.011260287791117	1.515
NAPBUF	0.016376751760911	-0.000925694473509	11	2	1.69388006587263	7.692	-0.038669257945439	0	-0.017649170673965	0.011956015156716	0	14	0.489022164079817	341.27706	80.874	4	2	-126.583368949557	2	194.32863	-107.64657	-0.321756005622108	304.585301466627	0.910406620211934	2	0.050350582118223	94.85	334.559629405729	3.75848	1	0.002989003789179	1.584
NAXTUF	0.017749963855671	0.002035189087887	11	0	1.55418515991808	3.4181	-0.026320852725164	2	-0.018742593612194	0.018630438373187	0	7	0.428635025673579	251.1889864	58.157	5	3	-149.68809157948	2	156.02492	-74.66868	-0.278222048229449	262.818733583059	0.979285643867663	0	0.049957517192695	42.57	268.378011286945	2.0023	3	0.011178263023912	1.543
NAYBIC	0.048570305606375	-0.000179409924399	11	0	1.63899280546139	11.312	-0.030642652386609	0	-0.034332734782176	0.025048506024277	0.012524253012139	13	0.545629381176458	315.23622	75.0761	11	3	-104.04895731842	8	203.29959	-98.74526	-0.309177654997353	312.897473247179	0.979701780451637	0	0.055987647229445	173.59	319.380325207672	0.4733	4	0.012524253012139	1.61
NAYJIK	0.056732871023787	0.000450106903684	12	0	1.65058913138109	4.7517	-0.033244983378983	0	-0.031380987696996	0.023281391569846	0.007760463856615	12	0.473330028558708	384.25848	95.8461	15	6	-87.441141181842	9	249.42481	-111.83063	-0.289285854059179	365.693750080157	0.945984376695741	0	0.068816542228416	224.76	386.574830503544	3.075	9	0.023281391569846	1.573
NAYKEH	0.077916614220831	0.002334909796821	6	0	1.86525973253547	4.4344	-0.031178932453002	0	-0.029360376384179	0.034286487471671	0.008571621867918	3	0.327672288036435	393.14112	90.7191	21	9	-6.10467813694991	12	222.02412	-121.84525	-0.348137136467303	333.471479644922	0.952797142417103	0	0.065445065970995	311.01	349.992107238016	3.5802	9	0.025714865603753	1.995
NAZVAP	0.047462098703354	0.003203649673359	5	0	1.68246022579063	1.7162	-0.025905238201994	0	-0.032243803003647	0.028792537507722	0.004798756251287	5	0.427722307786174	211.1383	50.9734	10	7	-71.9907283519855	3	134.76019	-65.42516	-0.313959395541448	213.816423706882	1.02605289989122	0	0.04985317824937	140.9	208.387329473511	0.3866	1	0.004798756251287	1.728
NEDBUX	0.022403976462187	0.003059859656069	8	1	1.48500785332993	3.7353	-0.022242691712923	0	-0.01315754508201	0.014856091549127	0	5	0.380360096726907	180.5911	43.915	3	2	-155.046400404007	1	126.70399	-55.36402	-0.274164316549236	205.382327490932	1.01705955325937	0	0.040118464639583	17.07	201.937366236563	0.9202	3	0.014856091549127	1.526
NEDXID08	0.056694400730544	0.001656328646171	4	0	1.4431471411712	11.0223	-0.016625466149012	0	-0.078041043224771	0.01593389751006	0.01593389751006	3	0.387173910270925	109.08612	31.5964	4	3	-124.672139773603	1	72.89708	-34.01402	-0.270987954292562	141.605066678133	1.12816030967728	0	0.030045558162403	64.92	125.518568117895	-0.46172	0	0	1.616
NEGMAR	0.020557646903357	0.001655673474212	15	0	1.60469321970307	9.2051	-0.030176844523226	3	-0.016217201332468	0.010242335132768	0	14	0.469817850857294	377.4017696	85.168	4	1	-144.143468266345	3	245.98431	-107.85295	-0.276166514739418	374.83990292066	0.959808976711905	2	0.058782312137993	80.29	390.53594206295	5.1226	6	0.015363502699152	1.535
NEGQAV	0.018064527735562	0.003736473105909	16	2	1.62234814301953	10.9124	-0.031771570634548	2	-0.01718890060206	0.00267694018191	0	9	0.400988560830238	364.9692664	90.0285	3	2	-155.629542619482	1	284.61599	-108.29662	-0.28990357364299	344.593458005136	0.922456074157112	0	0.04966682053991	26.93	373.56083141412	4.5125	2	0.005353880363819	1.641
NEMKID	0.016093348554452	0.003478365981348	13	1	1.74025513269057	3.5418	-0.024396634966758	5	-0.015940854383092	0.003258422464963	0.003258422464963	5	0.352314196170807	321.629916	65.4562	2	1	-136.803194638151	1	189.5401	-94.42896	-0.307689444607083	300.913847005202	0.980504439100159	0	0.05407050278316	29.1	306.896975684639	4.3608	3	0.009775267394889	1.718
NEPYUG	0.04020193683867	0.002256831434668	17	0	1.56101871787043	5.9043	-0.033092153222905	0	-0.025267015173877	0.015828157344254	0	12	0.465938905784215	356.35258	92.9915	7	2	-157.147732731443	5	256.4738	-105.72857	-0.278914740290487	362.674090096988	0.956743760456519	1	0.054997880297535	105.26	379.07128855895	3.7393	4	0.010552104896169	1.549
NERPIN	0.025085873260578	0.001852260517542	10	0	1.53892982521177	7.132	-0.029017773715624	0	-0.021166810656036	0.011617774519395	0	9	0.445423364434769	239.31396	62.428	3	1	-150.430004166911	2	171.43839	-69.97252	-0.270974986637941	252.360758946355	0.977290131660674	2	0.041005156470137	80.71	258.22501503983	3.3673	2	0.00774518301293	1.527
NESFIA02	0.046452849731948	0.001999087185816	6	0	1.48596477247886	7.9978	-0.023600343310295	0	-0.041878909641324	0.017880922950055	0	6	0.49307924247286	150.13804	38.5737	5	4	-149.196033197183	1	98.87107	-46.37909	-0.276433644927891	176.257228944512	1.05054731004902	0	0.035663185664441	63.05	167.776574418422	-0.274	0	0	1.519
NETGEC	0.0215905096415	0.004823889816521	14	1	1.63515383442292	2.5047	-0.02594387460065	3	-0.01430299359299	0.00898805630058	0	8	0.40360109341989	328.6737296	78.441	4	2	-146.041486365267	2	254.43618	-100.61275	-0.301437687185393	327.017129348534	0.979749456612891	0	0.054262840168687	58.71	333.776280396287	5.3556	4	0.01198407506744	1.678
NETREN	0.056133174449206	-0.003950576216178	5	0	1.45958784365597	3.0303	-0.020485863064817	0	-0.035335293455886	0.020423451057271	0	7	0.553449730699416	129.11398	32.72	4	1	-130.117590674534	3	72.58101	-39.5764	-0.269428889474319	159.89700832201	1.08854957455618	0	0.040780948509027	46.61	146.889964462301	-0.077	1	0.00680781701909	1.534
NEVBID	0.031233103756426	-0.000217958853321	7	0	1.54517601020701	2.7389	-0.021644074542417	1	-0.023158128165377	0.024995281344174	0.004999056268835	7	0.477717363412786	186.1404832	49.5648	5	2	-124.63704617696	3	110.20609	-53.48687	-0.267383872773848	207.133626110545	1.03547265209439	0	0.045585981279852	71.25	200.037756372984	-0.5474	3	0.014997168806504	1.554
NUCGUQ02	0.02613227775497	0.000755400826264	15	2	1.60464022659901	5.4196	-0.03146964643432	0	-0.019041228246552	0.008943182631377	0	11	0.45932702086419	324.15874	81.96	4	1	-160.415233598206	3	207.3206	-96.77361	-0.288488022709206	316.853016683596	0.944558131834677	0	0.046099569137	46.61	335.451049548588	2.8913	1	0.002981060877126	1.526
OBIMAR	0.052256618234478	-0.001726961485063	11	0	1.50254031846538	4.4962	-0.028638799456473	0	-0.033734087031264	0.01545379404978	0.003863448512445	10	0.524535704714411	234.2081	61.4765	6	2	-157.125223252313	4	154.38974	-73.47498	-0.283866802182917	256.012415388528	0.989090785400227	0	0.048132909930151	92.16	258.836114103454	0.1645	3	0.011590345537335	1.542
OBOPEE	0.035203810352844	0.001457278867678	10	0	1.55179092704143	3.5994	-0.02496440889965	0	-0.026489837567149	0.013055129833619	0.006527564916809	10	0.437885868617421	286.3274	74.418	6	2	-117.348182535098	4	208.15876	-92.58497	-0.302177200997917	306.336740100521	0.999816478704934	2	0.054429564804686	152.54	306.392969735126	2.2491	7	0.022846477208832	1.573
OBOTEI	0.020692076197808	-0.002402332054834	9	0	1.71878375836989	10.3959	-0.027246911305054	5	-0.043505512258619	0.011888809245303	0.007925872830202	12	0.577850437833371	261.189096	47.9972	3	1	-134.768260004238	2	119.61324	-78.08077	-0.309429126752113	256.392358139901	1.01606661262619	0	0.058015063484974	63.32	252.33813900962	1.809	3	0.011888809245303	1.736
OCEDUZ	0.024019606478023	0.004935828574742	14	0	1.62074337777647	4.3554	-0.032470982400341	2	-0.01766567210358	0.005859941321076	0	10	0.453013795572719	333.1209064	94.57	5	3	-148.894887853247	2	258.32288	-103.63717	-0.303653867441166	316.576208451187	0.927559002586269	1	0.04939073677508	77.6	341.300345927852	4.5223	1	0.002929970660538	1.648
OCEVIF	0.030542642914181	0.003042911366499	7	0	1.46962693748006	0.5234	-0.024081363417287	0	-0.025384703467828	0.016374410940802	0	6	0.472148148001112	162.14874	41.9797	5	4	-157.879734372281	1	111.09771	-48.67363	-0.265667339866854	186.825450825626	1.01971890200648	0	0.035085452146258	63.57	183.212697595399	-0.0444	1	0.005458136980267	1.549
OCOJUP	0.024715297382909	0.00325009837981	11	0	1.61410930459439	2.6656	-0.026308942782118	3	-0.017702663515563	0.007994338654065	0	8	0.468954497473634	243.1819296	53.6785	3	1	-157.906469708348	2	154.25645	-67.8993	-0.271404999286993	248.062880594288	0.991549337486868	0	0.049395496796511	30.71	250.177042347702	2.7447	3	0.011991507981098	1.518
OCOKAW	0.01978487052178	0.002568324669989	20	0	1.7098318328595	6.9451	-0.032758261242579	7	-0.014200254899846	0.006905955014758	0	12	0.45246031744965	447.3030024	93.447	4	1	-153.810727025873	3	264.66981	-119.27974	-0.274580172870676	396.63497385803	0.913047762247755	0	0.061162079703504	47.78	434.407695038415	5.2463	7	0.016113895034435	1.537
OCOXUD	0.018882082370856	0.002815796113365	13	3	1.69281652005617	5.112	-0.027938070631334	0	-0.013202875752015	0.011903598027332	0	6	0.343439611407391	342.56464	79.9105	5	3	-126.107586585703	2	218.34031	-100.40855	-0.298805754426818	330.752318310411	0.984285660943827	0	0.048917928340239	57.01	336.032852488427	3.6605	3	0.008927698520499	1.62
OCUBEX	0.034592264959316	0.003258554214159	15	0	1.53405466213811	5.9492	-0.035458009126643	0	-0.020216421716344	0.019520649977848	0	13	0.505126912727082	331.28022	91.061	9	3	-147.307315842763	6	219.64478	-103.00958	-0.287259136506448	329.44256872556	0.918704724556399	0	0.054143645763782	113.11	358.594616877183	3.8466	6	0.016731985695298	1.509
ODAHAG	0.014648474261493	0.003819354481758	8	2	1.59957729302057	5.8336	-0.023977501399291	0	-0.019984640175955	0.013438967212379	0.00447965573746	4	0.320686754513386	215.03616	50.3985	3	2	-126.490353994417	1	132.84441	-63.44023	-0.284190390305254	225.347551797367	1.00947945333154	0	0.04434003409538	56.38	223.231439781823	2.69528	1	0.00447965573746	1.563
ODIKUL	0.030919399244902	-0.000326234972172	18	0	1.59059471127298	8.6176	-0.032157702102737	3	-0.02008695889686	0.014392719360524	0.002398786560087	16	0.521797137846676	399.3179496	94.0247	7	1	-152.259621839949	6	240.29032	-112.00482	-0.268675656881005	389.771753859932	0.934979244660886	0	0.06144879967081	94.84	416.877439885097	2.8674	7	0.016791505920612	1.515
OJOFOL	0.006667943651005	0.00178331361648	15	0	1.60599872438346	6.621	-0.030269126953306	6	-0.013775977250586	0.002833805206547	0.005667610413094	17	0.580452135518123	341.2919992	73.6755	2	1	-175.802539000744	1	193.01372	-96.63092	-0.273833204209416	336.774836563098	0.954354285286484	0	0.056309468540368	32.26	352.88240620411	4.8164	5	0.014169026032735	1.501
OKENOK	0.02963116111295	0.003187201243788	14	0	1.57100530893	5.5056	-0.02871040741486	1	-0.022296650142589	0.014954960791048	0	9	0.431731701881561	316.3102632	82.2345	6	4	-154.278901690725	2	223.15901	-93.32837	-0.279144422808478	327.480044562491	0.979490245256521	1	0.052157536777231	107.79	334.337218924244	2.44468	3	0.008972976474629	1.543
OKIFUM	0.044113280051832	-0.004264187172218	9	0	1.53067069174555	4.5464	-0.02840694010739	0	-0.032165600073864	0.021619281952027	0	11	0.579095763365261	213.18734	49.89	6	1	-138.845017720095	5	116.98078	-63.0796	-0.272747131564212	229.726470414947	0.993304267148928	0	0.046512779258651	68.37	231.275026205544	-0.5422	2	0.008647712780811	1.534
OMEWAH	0.017601941112268	0.003481829280075	25	0	1.46492298134236	5.6427	-0.046138250261064	0	-0.013771256643671	0.0048018608193	0	21	0.629097704799802	367.43974	111.896	3	1	-254.73564726559	2	281.51553	-118.39711	-0.284263221813694	355.844221500488	0.854357212498806	0	0.044988025449637	29.54	416.505199809483	4.4063	0	0	1.507
OMIJOM	0.020477049371811	-0.001092428484351	6	0	1.62039246251057	4.4481	-0.022977763415086	3	-0.027482954975083	0.005838741231163	0.005838741231163	8	0.554398198361602	167.1290296	35.9497	2	1	-143.601623592506	1	79.21818	-48.85594	-0.285257191265213	180.034702219078	1.05117603888664	0	0.042216303030873	29.1	171.2697926503	1.5462	1	0.005838741231163	1.569
OMUHAI	0.034517799803367	0.003302792142719	10	0	1.57464116270728	6.4368	-0.024240229630359	2	-0.023438664808911	0.011746741467881	0.003915580489294	8	0.46139742309975	242.1789264	57.4079	5	2	-138.740395374054	3	163.16651	-74.97435	-0.293568102057464	259.493814465697	1.01606891701424	0	0.052212827684297	88.91	255.389974164578	3.1087	4	0.015662321957174	1.553
OMUMAN	0.021057905174665	0.002798247291734	13	0	1.66548512053067	1.6857	-0.026015910728354	4	-0.017686496144532	0.012687586904256	0.003171896726064	8	0.429808872595871	316.2078328	64.3307	5	2	-136.619006611781	3	174.05273	-90.44966	-0.286896980427589	311.823423702004	0.98907169675041	0	0.055929528845807	60.45	315.268776496687	3.2491	6	0.019031380356383	1.651
OMUMER	0.013902266643707	0.00065699125188	10	4	1.71174419288533	1.2234	-0.030095216642345	0	-0.011843615065453	0.011848354407216	0.002962088601804	10	0.39500566174761	348.01	74.5107	5	2	-101.146518778196	3	193.31446	-102.03092	-0.302224625163567	321.808178073712	0.953224336239425	0	0.055785337929279	60.45	337.599624599683	4.9046	5	0.01481044300902	1.621
OMUWOL	0.035298119417239	0.001066872227002	8	0	1.58234717575565	4.4546	-0.024137295529958	0	-0.025265318173205	0.017152286607743	0.008576143303871	6	0.409199763355903	222.22384	58.8614	6	4	-122.399108934487	2	194.03538	-69.50787	-0.298054726933429	236.533796712298	1.01427386840672	1	0.042123296513911	111.69	233.205058396959	0.5254	2	0.008576143303871	1.606
ONASUU	0.021468025245346	0.002614609113169	12	0	1.74746024655038	6.9317	-0.02452496510925	5	-0.016224723058019	0.006259538216828	0.006259538216828	5	0.348604349023114	336.237316	68.1119	4	2	-116.584323436605	2	199.44839	-88.59583	-0.277284491868318	316.530283767206	0.990666704012189	1	0.056536175578003	86.36	319.512387451059	3.5658	5	0.015648845542071	1.831
ONATAB	0.013791262268443	0.002507898813001	14	5	1.724655428058	6.0891	-0.027506217965359	0	-0.011868895300456	0.002423558961153	0.004847117922307	7	0.308214325238915	428.54818	101.1059	3	2	-113.872843888872	1	291.14707	-129.36035	-0.313512435460433	396.223191859286	0.960270267247353	1	0.052386952607722	73.22	412.616328312521	6.5443	5	0.012117794805767	1.661
ONIXUH	0.014023046057088	0.004086341226505	25	2	1.6324180570284	4.6088	-0.037560255048287	3	-0.013378655245988	0.004051498340774	0	13	0.435864249677904	485.2847296	125.304	3	2	-182.985358045769	1	342.36235	-145.00403	-0.293741793475291	445.047543585038	0.901554692200222	0	0.052396140276447	34.89	493.644531424833	7.5315	3	0.006077247511161	1.558
ONOBIF	0.015019680439849	0.004471946151468	25	1	1.58591369579046	3.0884	-0.038089388987024	3	-0.014203672075308	0.004236803554209	0	14	0.467112378357182	450.8396696	120.294	3	2	-198.740275183628	1	321.8331	-133.1468	-0.282058417735779	424.218879214049	0.898666027608325	0	0.051683333384652	34.89	472.0539846633	6.8781	3	0.006355205331314	1.5
OQERUA	0.038211035290493	0.002979458333362	15	0	1.55365032202096	6.3205	-0.029611361464934	0	-0.017951699784444	0.019078126905903	0	13	0.50819047572717	343.29422	88.762	10	5	-146.812841765877	5	258.90539	-109.228	-0.297695092239707	359.113442937095	0.978744548281367	0	0.056434259648672	116.99	366.912330257862	1.8668	5	0.013627233504216	1.572
OQICEZ	0.030714003865385	0.003299580090967	8	0	1.48945701447291	7.4077	-0.02717141359183	0	-0.026242159611215	0.021337170790008	0.008534868316003	10	0.539856494817999	210.19	56.9188	7	4	-137.018887673058	3	158.30176	-62.95777	-0.268668138209607	236.725896305047	1.0102121759757	0	0.052977217359611	119.45	234.332848024138	2.2484	3	0.012802302474005	1.511
ORIQEO	0.019131923574653	0.003071083060964	8	2	1.74791893792389	4.1692	-0.02286805028522	0	-0.021388520119222	0.031259610437317	0	4	0.325585294340306	303.06176	60.406	9	6	-79.1917792597786	3	168.35064	-86.99127	-0.302145912405275	297.359640502209	1.03281628020886	0	0.052067809292331	116.76	287.911457439532	1.6472	4	0.013893160194363	1.83
ORITAN	0.021743073050284	-0.000754787935504	11	3	1.57340925884195	5.7984	-0.026443610177198	0	-0.01733000328532	0.009035769379534	0.003011923126511	14	0.488905649159458	314.59276	71.1157	4	1	-132.234448116352	3	180.49461	-92.30171	-0.27800565496553	332.407903167923	1.00118705098656	0	0.056894318099668	55.4	332.013785875847	2.7616	6	0.018071538759067	1.551
OROQIY	0.038138768025944	-0.003040991502518	8	0	1.64886355432817	5.7947	-0.022527246105526	3	-0.02679356472653	0.013349392021588	0	8	0.47746321173247	223.1492296	44.867	4	1	-121.891525454767	3	109.66354	-63.881	-0.28425750391036	236.573784790788	1.05270539840103	0	0.056895895904565	46.61	224.72933562431	0.0554	2	0.008899594681059	1.607
OSAYEP	0.014267576192281	0.003045322626427	14	0	1.71711164491963	4.1435	-0.029134980658399	5	-0.022795570339562	0.014352543248311	0	9	0.441846767348534	360.238876	74.302	6	4	-135.465668064099	2	212.81599	-108.29581	-0.310864059327165	338.682083088254	0.972189848990417	0	0.056302951374914	61.54	348.370314131507	3.3338	6	0.017223051897973	1.672
OSEVOZ01	0.013952876449585	0.005743587128948	20	0	1.54424308720249	4.2492	-0.032663835345947	0	-0.010634227575285	0.007739988045479	0.00257999601516	12	0.461175908587775	360.45208	105.693	3	2	-199.74915944444	1	336.99711	-106.92697	-0.275871156513096	359.643368985665	0.927878458861608	2	0.044319550917184	102.49	387.597497873701	5.9456	2	0.005159992030319	1.527
OSULAN02	0.029674203980864	-0.000347050931441	6	0	1.54339429819946	6.4058	-0.026859904502419	0	-0.032636280982028	0.016192111886828	0.010794741257886	8	0.51323386751568	172.20492	41.8408	4	2	-130.077584310599	2	110.79692	-51.92252	-0.280245084428692	190.607908608576	1.02878152756813	1	0.039512334316355	94.56	185.275399587648	2.2785	1	0.005397370628943	1.561
OSUYOT	0.040133995234462	0.003943213640252	14	0	1.50871520034115	7.6383	-0.026956627134465	0	-0.018616534529218	0.016936747874978	0	8	0.445592231771287	268.22432	72.7055	6	2	-167.024377207853	4	206.73932	-83.61578	-0.283235876845919	287.627219866691	0.97429394097258	0	0.045090968133068	88.92	295.216061366008	3.4902	3	0.010162048724987	1.565
OTOHEN	0.011908583022314	0.00358659550505	12	0	1.69934647893955	2.7643	-0.025752784614977	5	-0.017165749556883	0.007437983212463	0.003718991606231	6	0.405905861557992	275.174156	54.6418	2	1	-151.176987711012	1	147.35722	-75.14452	-0.27946183913429	266.205567015227	0.990016269261708	0	0.053375579006764	33.12	268.890093304978	2.8588	2	0.007437983212463	1.717
OTURON	0.041758914920475	-0.001695594865332	19	1	1.61017417287789	7.0802	-0.036774443199486	0	-0.028653538793506	0.016208062347842	0.002315437478263	15	0.498848448274675	418.7846	106.5168	9	2	-147.092323834258	7	264.01657	-131.95772	-0.305539850434148	401.612313510166	0.929908202433388	0	0.059836946691213	117.36	431.883827305991	0.9748	2	0.004630874956526	1.553
OWEBAW	0.012144997988135	0.003567991965866	10	2	1.67131067587736	4.5193	-0.025508802779193	1	-0.011305662952716	0.008180653366654	0	6	0.38409336449557	246.0651432	58.213	2	1	-143.05154944839	1	162.56308	-71.05028	-0.29061885614186	244.246035304065	0.999046075501065	0	0.043171618679524	22.12	244.479250050169	3.6893	1	0.004090326683327	1.689
OWICIJ	0.052331940639924	0.003346673502356	13	0	1.54096373946167	4.6538	-0.027147048902994	0	-0.023799890828711	0.019318877250466	0	8	0.42881908161679	288.21242	75.9895	8	2	-133.235063221772	6	208.15964	-98.48193	-0.31709338617649	305.521604962716	0.983722397273323	0	0.051793823247061	117.94	310.577054878042	4.1542	5	0.016099064375388	1.535
OWUTIM	0.015262468928932	0.001427012270708	15	1	1.74451293141316	7.7335	-0.034435822196753	5	-0.014898027478497	0.004843075753294	0.002421537876647	13	0.435544220368805	433.844236	95.4827	3	1	-127.234605002335	2	244.83525	-124.22054	-0.300804742667572	377.558560203762	0.914272354185803	2	0.05908855516665	79.85	412.960709656362	7.7853	5	0.012107689383236	1.636
OWUTUY	0.016108606986557	0.002544692603369	15	0	1.75004433345682	9.027	-0.035346436652954	5	-0.012907253738484	0.005304205530732	0	12	0.452672041713846	397.383296	87.371	3	1	-136.895537753051	2	229.2387	-111.03596	-0.294478776571084	345.460706458117	0.916197294922911	2	0.055682358078151	72.75	377.059295385918	6.9249	3	0.007956308296098	1.649
OXAMUY	0.058587152054826	0.003883010129084	4	0	1.71813943548895	3.7061	-0.022304244677305	0	-0.03067444978091	0.038619837729868	0.004291093081096	3	0.344671317803221	241.12452	48.2439	13	9	-36.4956662225808	4	151.06568	-78.10497	-0.335155696366243	237.250697830953	1.0180648279477	0	0.050268833428647	144.71	233.040854882712	-0.6095	4	0.017164372324386	1.83
OXIDAD	0.02320831693072	0.002766218378357	14	0	1.55767611127264	7.0819	-0.032815229448976	1	-0.023938564978272	0.006462372102225	0.003231186051112	11	0.48984064891352	290.3127432	75.3704	4	2	-173.605882554314	2	198.0903	-87.53762	-0.282850336691581	299.35327583839	0.96726612924382	1	0.047048224075996	70.34	309.483881206939	4.2616	3	0.009693558153337	1.514
OXIDIL	0.019616097035635	0.002701912130564	15	0	1.64164203004541	10.0327	-0.033653288205879	3	-0.021190590503827	0.005809938997019	0.002904969498509	11	0.468561729990041	340.3202496	80.4144	4	2	-157.498709121774	2	211.05002	-96.96413	-0.281677840099507	320.310361307388	0.93049182965451	1	0.051075956368524	70.34	344.23769355	5.1413	4	0.011619877994038	1.517
OXIDOR	0.020549629679025	0.002350783083808	15	0	1.63302143539445	8.8654	-0.032223410949234	3	-0.022002289367077	0.005779429831121	0.00288971491556	11	0.465977331225503	340.3202496	80.4144	4	2	-157.498709121774	2	214.03637	-100.2524	-0.289700855600724	333.676516557183	0.964230006867516	1	0.052682142391038	70.34	346.054897877732	5.1413	4	0.011558859662242	1.535
OXIFOT	0.019632604604816	0.002717742602393	15	0	1.64506993388877	7.6731	-0.033700515606076	3	-0.020829331237039	0.005822070699213	0.002911035349606	11	0.469589159892375	340.3202496	80.4144	4	2	-157.498709121774	2	212.09548	-97.64072	-0.284235587481024	319.780099224545	0.930891172943304	1	0.051064657632507	70.34	343.520390480726	5.1413	4	0.011644141398426	1.524
OXIGUA	0.022780563550245	0.003131967798453	14	0	1.55863054379173	5.0465	-0.033655834556597	1	-0.019223757753736	0.006466331781673	0.003233165890837	11	0.490739499568269	290.3127432	75.3704	4	2	-173.605882554314	2	194.04081	-87.20355	-0.281943543419861	292.256792049096	0.944914691418453	1	0.046530360039774	70.34	309.294367738506	4.2616	3	0.00969949767251	1.546
OXIKUE01	0.022136549532333	0.0024849892531	14	0	1.60144642976269	7.146	-0.032108671234825	2	-0.022668957854183	0.006256267001762	0.003128133500881	10	0.459532090644266	308.3032064	75.3284	4	2	-160.880584341532	2	199.03912	-91.12267	-0.28504387671671	307.321376526214	0.961342293448467	1	0.048881634805297	70.34	319.679450930854	4.4007	3	0.009384400502643	1.583
OXINOB	0.021673898395462	0.002753657533254	14	0	1.62580283660653	2.8705	-0.033513682544396	2	-0.019139364803847	0.00635141859821	0.003175709299105	10	0.466903990826266	308.3032064	75.3284	4	2	-160.880584341532	2	197.11086	-93.05712	-0.295522361331937	301.661187228423	0.957988237460379	1	0.049332554535607	70.34	314.890283024899	4.4007	3	0.009527127897315	1.578
OXIPIX01	0.022806877770782	0.003036964932406	14	0	1.56164996213767	7.8447	-0.033551758419349	1	-0.022890778988648	0.006478858522465	0.003239429261233	11	0.491544829250336	290.3127432	75.3704	4	2	-173.605882554314	2	194.90441	-84.26097	-0.272957451797838	291.594580508376	0.944600016515664	1	0.0472943639218	70.34	308.696353387731	4.2616	3	0.009718287783698	1.547
OXIPUJ	0.022241405481206	0.002797449333615	14	0	1.54565295343497	7.3884	-0.033577847904999	1	-0.022908625201923	0.006412491309146	0.003206245654573	11	0.486178505415798	290.3127432	75.3704	4	2	-173.605882554314	2	196.16938	-86.41743	-0.277075509416853	295.622231299214	0.947837494498234	1	0.047075373353076	70.34	311.891260912516	4.2616	3	0.009618736963719	1.521
OXIQEU	0.019964062387114	0.001758357916436	15	0	1.64980001676871	7.6968	-0.036514701906498	3	-0.021682132508021	0.005838810946161	0.00291940547308	11	0.471040533932023	340.3202496	80.4144	4	2	-157.498709121774	2	204.68401	-101.14466	-0.295282273976864	317.072391058173	0.925662873817944	1	0.051682040109121	70.34	342.535495401681	5.1413	4	0.011677621892322	1.635
OXITEX	0.059310306535081	-0.00711723678421	3	0	1.54036086884812	9.6482	-0.01758379196526	0	-0.036441996666865	0.024226829322474	0	7	0.471023764518882	153.15698	28.6025	5	1	-57.457387838282	4	82.92936	-41.7103	-0.252627079772292	183.475413146355	1.11125687979177	1	0.054924016242391	37.77	165.106211248596	0.44	3	0.018170121991855	1.605
OXUWAI	0.027097407251652	0.005281955251534	17	0	1.55829125692236	9.4859	-0.031427710356869	2	-0.021012204077372	0.008278061725317	0	11	0.473303774794541	340.0886464	96.626	5	2	-171.719934253001	3	278.75377	-107.99719	-0.298002468326922	340.069484593031	0.938372061452593	0	0.048415673881373	58.29	362.403676071308	5.1197	2	0.005518707816878	1.547
OYIXUS	0.031919797249464	0.000763805069506	22	0	1.56442481244907	0.8231	-0.039951530343606	2	-0.022621440494084	0.009183108740685	0	16	0.523463158032118	410.3702464	106.92	6	2	-187.148070976717	4	261.48719	-129.68716	-0.297732823137642	396.398433732672	0.910042480401052	0	0.057774989792748	74.76	435.582340681482	1.2596	2	0.004591554370342	1.518
OYIYED	0.032554867478972	-0.000169608336548	18	0	1.59354014443921	2.8549	-0.03853108593207	0	-0.022289714026706	0.00993313830444	0	14	0.485934546600731	386.44476	103.034	6	2	-161.471978556521	4	251.47594	-119.36724	-0.296422825984818	365.83732072331	0.908478175917596	2	0.054669937104991	131.24	402.692470134245	1.2983	1	0.00248328457611	1.543
OYIZAA	0.044613395332006	0.001459451340512	10	1	1.58064144838471	3.3408	-0.025057909927908	0	-0.019230765410368	0.018474067601414	0.003694813520283	8	0.432250893242379	257.62722	62.8358	6	1	-117.999953576334	5	174.28116	-73.46545	-0.271441137933658	272.068637005361	1.00524287845231	0	0.054739669816899	92.35	270.649653767497	2.8433	4	0.014779254081131	1.574
OYOQUR	0.022108360738218	0.003954442621012	23	2	1.56203640704475	7.8605	-0.035124099550708	0	-0.018224577828809	0.006253071823232	0	16	0.48475108598002	451.30474	122.736	6	4	-184.354367738305	2	334.1	-144.80046	-0.301815892138993	442.535771402699	0.922402654310099	0	0.051153057941761	61.3	479.764199869621	4.2143	4	0.008337429097642	1.502
OZEZOL	0.051474314978174	-0.001391959251107	6	0	1.59249220338667	2.9499	-0.020814092727809	0	-0.031059538791115	0.012523250122418	0.006261625061209	3	0.340514649172928	153.15852	39.6967	3	1	-120.136966588604	2	97.65325	-47.74311	-0.298949454076056	167.670461157181	1.04988956160627	1	0.029710275876826	74.41	159.702950947198	0.9605	0	0	1.653
OZIWEC	0.03349620698036	-0.003053147188213	19	0	1.64732092663586	9.0319	-0.043705970540002	0	-0.029574735865131	0.022931089621898	0.005095797693755	19	0.619859242364433	389.35606	91.7276	9	1	-162.31929201256	8	230.32144	-117.93109	-0.300476488222006	343.500926574943	0.875205614721649	0	0.049173827485403	114.76	392.480259263636	-1.3292	0	0	1.574
OZUGAU	0.016573940878572	-0.002316025432083	12	0	1.61436824654766	4.48	-0.042862185397397	0	-0.038309438779573	0.018579163447835	0	24	0.688615801513594	366.290282	98.371	9	4	-135.411727903827	5	208.51664	-109.13386	-0.289659403233297	337.250829110846	0.895119753852583	0	0.051708660225294	75.95	376.766156326372	0.1656	4	0.010616664827334	1.606
PAKXOS	0.043422478178336	0.002297324107489	3	0	1.70934024358423	4.7556	-0.021215777601865	0	-0.029154648337534	0.045222915501749	0.005652864437719	2	0.33157258420493	182.10038	50.1414	10	8	-43.931813871009	2	117.84527	-54.53899	-0.308301517040093	190.254484561915	1.07548280989654	0	0.045943670728401	108.92	176.901464915294	-2.035	2	0.011305728875437	1.824
PALCOY	0.052282907885471	-0.006353139049859	6	0	1.626525252555	7.6789	-0.024491804739234	0	-0.035141017851658	0.020468906017974	0.004093781203595	9	0.449587603563685	239.26936	53.9877	6	1	-76.9007782693112	5	134.93911	-75.72759	-0.310012184535539	248.649148389303	1.017915209966	2	0.054955417658729	123.22	244.2729472503	1.1139	4	0.01637512481438	1.649
PAMHAQ	0.029352104847012	0.00014162270795	9	0	1.61632780140476	3.3351	-0.029951700236041	0	-0.024563198642333	0.017747206510074	0	11	0.483868748890849	274.233401	65.4435	6	2	-113.77169916658	4	174.15311	-79.19598	-0.281101482365538	276.637302975779	0.981907868860212	1	0.058298161756236	107.95	281.734480137018	1.1756	3	0.010648323906044	1.55
PANWOU	0.023219463096426	5.16E-05	13	0	1.61408846828985	6.2217	-0.029368957208532	3	-0.018030158560089	0.012646353112875	0	16	0.497237281277072	384.3111106	84.7075	6	2	-124.898809001542	4	229.19014	-113.28512	-0.286528725990893	390.571347412609	0.987860635030279	1	0.063908036619962	107.95	395.37089905464	3.4432	6	0.015175623735451	1.509
PANWUA	0.043995999595686	-0.005815467569267	3	0	1.82039288046241	5.5349	-0.018411171266028	3	-0.029767347461272	0.017207222317588	0.005735740772529	4	0.345631336178056	191.1289696	28.6917	4	1	-41.8565538062734	3	77.74415	-49.70625	-0.285102164774531	188.464794026608	1.08098520328474	1	0.057499921175638	71.62	174.345396638112	1.4438	3	0.017207222317588	1.749
PANXEL	0.044384258295049	-0.006078391982023	3	0	1.81310388541216	3.5875	-0.018071414835145	3	-0.03145282211976	0.017138323257584	0.005712774419195	4	0.344868543124887	191.1289696	28.6917	4	1	-41.8565538062734	3	76.96016	-51.9965	-0.297044275087654	189.581967970156	1.08303901696048	1	0.054432194394715	71.62	175.046295656284	1.0962	3	0.017138323257584	1.859
PAPWUC	0.064683638330588	0.000631738351829	4	0	1.72722312646359	6.1084	-0.026833691615695	0	-0.029620052448595	0.037464097958697	0	6	0.440885601548729	222.11304	51.477	11	4	-28.8141569716033	7	105.20971	-66.23899	-0.310198001255643	214.100512681874	1.00263532251512	0	0.050571608156676	149.93	213.537771784063	0.225	3	0.014049036734511	1.777
PAQDIY	0.082494253970332	0.002829700268387	4	0	1.78096160908769	3.4566	-0.024620564753611	0	-0.02644490963763	0.03682907073822	0	2	0.303604805274775	262.09408	56.509	14	6	-6.10467813694991	8	130.2025	-81.82879	-0.334853143925879	246.639831453714	1.0092795332746	0	0.058384002720403	201.1	244.372171754532	1.282	5	0.020460594854567	1.919
PAQLEC	0.068293860917412	0.002981438928269	7	0	1.83749562253706	3.283	-0.031644199951393	0	-0.017213295710324	0.039809389600154	0	3	0.32383778813149	389.15242	83.589	20	9	-18.5017479783371	11	199.41549	-118.89847	-0.338091108220869	336.987406243646	0.958233067535609	0	0.067392262041104	285.84	351.675826748823	2.0718	7	0.019904694800077	1.853
PARYAM	0.062851292004533	0.003231615920589	7	0	1.77577435456354	2.5128	-0.024374439065235	2	-0.023024094915046	0.024386486635057	0	3	0.332623050773669	263.1120264	57.79	9	3	-57.7700693045934	6	136.93772	-79.69523	-0.32391444354547	247.048505135432	1.00410751144935	0	0.058520985571632	137.46	246.037901637482	3.5674	3	0.012193243317529	1.823
PARYEQ	0.044216338719219	0.002925742380901	7	0	1.91022730746068	4.533	-0.023031548092026	5	-0.018455853527614	0.016911805669947	0	1	0.276224926655072	272.085856	49.004	6	2	-61.7452161864673	4	117.95052	-75.10707	-0.317549043069781	235.920366146879	0.997459846464703	0	0.056804767943439	91.64	236.521166223434	3.8464	3	0.012683854252461	1.825
PARYIU	0.050063747829085	0.003751750935224	7	0	1.70152470590601	1.8369	-0.023540175063266	2	-0.021784678514559	0.0187916400462	0	4	0.370514327548441	218.1144664	48.968	6	2	-88.0271736070415	4	115.95587	-65.7148	-0.30872221682701	216.784838463414	1.01843566296954	0	0.051620243979573	91.64	212.860611961797	3.136	2	0.0093958200231	1.726
PARZAN	0.063330336413133	0.002545164462948	7	0	1.78217431639624	3.7989	-0.024377948711213	2	-0.023123736235657	0.026916681131036	0	3	0.328223789497385	279.1114264	59.316	10	3	-48.7260596078556	7	144.67941	-82.57221	-0.317509978122132	259.143778764623	0.996470065728434	0	0.060515690908928	146.69	260.0617797537	3.2676	4	0.015380960646306	1.79
PAVKOQ	0.017849761929479	0.003583577974594	20	0	1.60821758032455	13.3555	-0.036384565493309	3	-0.025040991356933	0.007222043479633	0.002407347826544	14	0.489592529591244	402.3063306	108.7982	4	2	-178.968100980711	2	291.19321	-117.45974	-0.282766449795474	386.239473593254	0.929812757280386	0	0.053547609032703	60.5	415.394895982034	5.5382	4	0.009629391306178	1.552
PAXCUQ	0.018987769359509	0.002552086513485	21	0	1.63344866089109	6.4036	-0.035704948821251	4	-0.014947837793592	0.006824977304737	0	12	0.44524241064892	432.3907928	104.884	4	2	-170.21639041709	2	278.4866	-124.41913	-0.283052579508378	393.745023104251	0.895766948846566	1	0.055296056354426	75.57	439.561901241452	4.533	5	0.011374962174562	1.582
PEDCUA	0.011821018897567	-0.000173155901237	20	0	1.65645404765045	6.1874	-0.041197462112081	6	-0.017331745273456	0.004550746418836	0	24	0.650709599736184	438.4071792	102.088	4	2	-182.478763568569	2	229.29718	-128.67056	-0.29277354506478	380.97751291186	0.866866026270253	0	0.053780158868767	40.62	439.48834233479	3.772	2	0.004550746418836	1.506
PEDKAO	0.032137057459884	0.00146816275807	12	1	1.51943110317436	1.1105	-0.028121108578803	0	-0.019976175892486	0.010907598499774	0	10	0.485180824939697	251.6657	65.7595	4	1	-165.298648166993	3	177.19587	-76.52916	-0.278249783601658	268.761331684477	0.977180232759631	0	0.048675593202098	48.3	275.037626298963	1.9785	2	0.007271732333183	1.577
PEGKUL	0.080088992892859	0.000735483875334	4	0	1.84953310318811	4.8428	-0.025656239034561	0	-0.021027586553306	0.043953219641462	0	0	0.25523778687988	304.091	68.412	17	8	5.2615828814401	9	158.34267	-89.97973	-0.329574902997449	275.231335577417	1.00810861207058	0	0.063372430545574	215.95	273.017542238938	-1.5534	6	0.021976609820731	1.923
PEJJOH	0.024852478447336	0.001542794191798	22	1	1.56781154194832	6.2699	-0.035952504337776	0	-0.019476149578342	0.00619844994696	0	17	0.48120086312309	456.96498	123.1867	5	2	-173.317438898709	3	317.51652	-145.4973	-0.300619243822585	445.919104477856	0.921335749833003	2	0.053082295716712	123.78	483.991969874914	4.5351	4	0.008264599929279	1.511
PEPBAR	0.014606142528472	0.002551275925697	21	1	1.59708080770723	4.5429	-0.04297489125785	0	-0.018160270199756	0.010981731773835	0.002196346354767	16	0.499535053263314	437.90204	115.2867	7	5	-175.381690389019	2	298.50359	-137.82394	-0.302709108218636	388.8725261453	0.854098755268294	1	0.050840231123353	98.15	455.301595683915	4.9413	3	0.006589039064301	1.553
PEQCAT	0.030385953464661	-0.001363154236223	9	0	1.81629819504773	7.6512	-0.026911378592086	4	-0.018132484053888	0.010408405977779	0	5	0.336653781245623	315.2645128	62.2605	4	1	-88.8143094550032	3	164.04907	-85.89816	-0.298020974008061	280.752798726158	0.974063036179807	2	0.054648566609588	88.13	288.228572790573	3.3559	3	0.010408405977779	1.806
PICOLA03	0.042435441245746	0.000644917619206	6	0	1.41155457921139	2.7158	-0.019580762590395	0	-0.033734577306119	0.020714698689692	0.006904899563231	5	0.464945773151053	123.1094	31.1963	3	1	-162.457131624393	2	80.27621	-35.82814	-0.247389708237362	155.952946056588	1.07683942911065	0	0.029676395976605	50.19	144.824698873989	0.7798	1	0.006904899563231	1.559
PUHGEF01	0.026029907816319	0.002733408864707	11	1	1.50893603816514	5.1717	-0.026378782442968	0	-0.019142471860385	0.012299724904938	0	8	0.453424928024713	221.63972	58.6325	3	1	-173.254144157915	2	165.39222	-66.58975	-0.273011868829522	241.713877042495	0.991004731109531	0	0.043563389945788	39.19	243.907894134745	2.7093	2	0.008199816603292	1.527
PUMVOJ04	0.050716651947027	-0.003236243823293	8	0	1.53622996224593	3.7863	-0.026800749396346	0	-0.036991325667904	0.016805836021946	0.005601945340649	7	0.523619429623743	165.14608	41.9557	4	1	-159.858471966153	3	96.80152	-51.94077	-0.290969354491195	182.324775789785	1.02137342822037	0	0.031347805207976	55.4	178.509417566762	-0.4588	0	0	1.568
PYRZIN29	0.028993717186171	0.002033203230612	5	0	1.4377542171877	4.5051	-0.020290994962658	0	-0.033837255978708	0.021098615329771	0.00703287177659	5	0.474530323273511	123.1127	30.1269	4	3	-149.456554847713	1	80.60285	-37.17867	-0.261472818934158	153.472761095914	1.07935424998681	0	0.03332724681535	68.87	142.189425851419	0.2758	1	0.00703287177659	1.518
QAFNIY	0.012784780501588	0.002100325354066	12	4	1.65701030273662	2.1038	-0.030097072721724	0	-0.014258265705272	0.005869289797584	0	10	0.403168666954587	340.0326	81.029	3	2	-131.752073183571	1	210.12942	-100.39224	-0.294615574994323	319.605473413993	0.937928572180445	0	0.047482699154211	34.89	340.756730196407	3.7189	4	0.011738579595169	1.637
QAFQIB	0.024296646629381	0.004092497332348	14	1	1.50745119818488	4.8281	-0.030034888792767	0	-0.017396347249248	0.006991538963607	0	10	0.483056421288206	259.6877	71.1925	3	1	-190.998649531726	2	201.38266	-75.1723	-0.262785032216994	276.827778402875	0.967726099456296	0	0.045246701832013	30.71	286.060052073006	3.5325	2	0.006991538963607	1.531
QAGVAZ	0.069309715454843	-0.000214759105414	7	0	1.75561484458584	4.1287	-0.027411761892907	0	-0.027239301533823	0.03097487097319	0	5	0.35148853213398	307.1943	68.364	12	3	-39.063224805929	9	168.88944	-92.20616	-0.317341545437035	286.132511417393	0.984768624709842	1	0.059056614086957	171.99	290.558111050401	3.4	5	0.017208261651772	1.84
QAGVED	0.077082419343095	0.001635184880688	7	0	1.70538088232843	2.4686	-0.024722782018934	0	-0.028101838418412	0.029815822257925	0	3	0.338554382317299	241.11462	58.2955	10	3	-56.4047090964455	7	138.48992	-77.6491	-0.330738823441116	236.034981836839	1.00536815215709	0	0.052181410212625	154.53	234.774675655289	2.7933	4	0.017037612718814	1.764
QAGVIH	0.071122164156556	0.003840437247571	6	0	1.76010750298558	0.7599	-0.022186968589595	1	-0.027090837882543	0.027520152257764	0	2	0.312152373776995	231.0949832	52.866	9	3	-48.4649205487383	6	124.44777	-72.75221	-0.333691982714801	223.443049552107	1.02486445743551	0	0.051234333961823	137.46	218.022049580315	3.1199	3	0.013760076128882	1.888
QAGXIJ	0.029919604574804	-0.00024429884855	11	2	1.56659217109881	4.7256	-0.024647758549269	0	-0.025808892061649	0.010250301337766	0.006833534225177	11	0.474268070454248	276.11594	66.9675	4	1	-141.969348093413	3	177.1213	-85.36564	-0.291674511297072	301.771770507106	1.0310838609763	0	0.054390612053729	66.4	292.674322553521	3.2598	6	0.020500602675531	1.521
QAHSEB	0.023675180005167	0.002732415814246	14	2	1.52865006243386	5.7546	-0.025300342480381	0	-0.024820138462641	0.008933355975084	0.005955570650056	10	0.426596211233689	309.1474	79.6532	4	2	-160.441265234642	2	255.40673	-91.08856	-0.271242177245929	330.623673189552	0.984526322130689	0	0.049067900507411	61.69	335.82004437832	3.8538	4	0.011911141300112	1.617
QAJPAU01	0.029965108428573	0.000819202595875	7	1	1.55706978605602	1.084	-0.022937329759964	0	-0.024201179290017	0.01092998793696	0.01092998793696	6	0.439000070050168	171.58104	42.8157	3	1	-139.875594646122	2	113.82773	-50.28513	-0.274807932154231	188.770921249339	1.03163194605204	0	0.035759601360144	63.32	182.982818602843	2.2016	1	0.00546499396848	1.603
QANNOM	0.023889111457092	0.000990890262252	10	0	1.60873202754926	0.6696	-0.024746546409962	3	-0.018625303694626	0.007304756817188	0.003652378408594	10	0.470687257183358	265.2521096	58.9962	3	1	-138.735937125983	2	163.2884	-75.60406	-0.276134636346064	278.017003695132	1.01542330151817	1	0.057940979563956	65.38	273.794193297974	3.1407	5	0.018261892042971	1.501
QAQHUP	0.031981003653016	0.003098663540329	27	0	1.49994754042609	1.7139	-0.037405712157685	0	-0.017078464040979	0.008656089225027	0.002164022306257	15	0.502892770502743	417.4123	120.2687	5	1	-220.405579806824	4	352.10042	-125.1733	-0.270877813347776	415.503858345845	0.89915961779618	0	0.049636591894487	80.31	462.102445574942	4.3688	1	0.002164022306257	1.508
QAVMAF	0.019684118398047	0.002715003723941	19	4	1.59122243598086	9.2042	-0.034132692764778	0	-0.013958556546072	0.005852562457298	0.001950854152433	19	0.477211226675094	491.19846	122.1477	7	5	-148.208933716934	2	333.15113	-140.05253	-0.273222059709212	478.624144152012	0.933725899073523	0	0.061021587612805	55.89	512.595981997415	5.7063	9	0.017557687371895	1.503
QAZHAE	0.017676173615693	0.002319738361257	12	1	1.6691911741495	4.3728	-0.02760133175166	3	-0.016252947938175	0.012578220746953	0	9	0.434558011268844	319.6669696	67.4575	5	3	-132.638039060011	2	182.99043	-86.6009	-0.272321309271195	314.402262724668	0.988655265973078	0	0.0567240656419	57.01	318.010001610844	3.1162	5	0.015722775933691	1.587
QEDPUO	0.021322662201603	0.002530565065199	14	1	1.56588781236287	8.5578	-0.03356566732346	0	-0.022897216541328	0.011687172683057	0	15	0.556252168879556	322.7469	88.125	7	4	-161.116961928991	3	217.18627	-103.63163	-0.302790188809164	324.105476381289	0.946969167498132	0	0.048993032934928	74.42	342.255574421253	2.0685	3	0.008765379512293	1.501
QEFBOW	0.016802356025044	0.002591289263611	13	1	1.65265838910227	2.5496	-0.028400061950151	3	-0.024516630784263	0.008636671248566	0.002878890416189	11	0.467609673839409	345.7075496	79.9887	6	5	-141.159775239112	1	210.6754	-112.15608	-0.322885063829289	335.770738152425	0.96664716010361	0	0.054614069642605	63.05	347.356048836305	3.0089	4	0.011515561664755	1.592
QEFZUA	0.019218096907643	0.001003485821146	16	1	1.69479055772815	8.4818	-0.038064041624146	3	-0.017022343765123	0.011682023529052	0.00233640470581	16	0.502135637695131	436.8364496	103.6298	7	4	-135.519826823535	3	256.96058	-129.16948	-0.301792180919081	385.614393839704	0.900951284395306	1	0.058571586581744	95.01	428.008040521878	4.114	4	0.009345618823242	1.58
QEGTEF	0.038912946046862	-0.001973640413239	5	0	1.6096997896162	2.7428	-0.025567000963106	0	-0.033037419041031	0.030262822589913	0.010087607529971	8	0.485437755676038	192.19302	38.2532	6	2	-83.2496414281851	4	105.79763	-56.9968	-0.28748067443212	205.337354904058	1.03568132375723	1	0.055227733674057	100.81	198.263066248156	1.4306	2	0.010087607529971	1.577
QEGTUV	0.05218324276439	-0.000415514670578	6	0	1.65797873814515	6.9984	-0.026467038161636	0	-0.030075848782405	0.027456916558044	0.009152305519348	6	0.410778168759862	218.18724	47.0822	7	2	-73.3315110452839	5	124.88678	-62.8511	-0.287616234713543	217.050473556245	0.993256123552948	1	0.048324743752374	120.6	218.524173583587	2.2572	3	0.013728458279022	1.724
QEGVAD	0.047745105246486	-0.003022095625948	5	0	1.59257683966669	5.7499	-0.022154911486398	0	-0.03365119447937	0.027065158749312	0.010826063499725	7	0.462575785317616	177.17838	35.4922	5	1	-85.7892481012638	4	102.30607	-49.99412	-0.270619758866429	199.959462398469	1.08238691864832	1	0.049790064271542	87.92	184.739356096595	1.7272	2	0.010826063499725	1.532
QEJLOK	0.019601711177499	0.00306637740256	18	2	1.59056100303315	2.8767	-0.03204773979051	0	-0.018653795865575	0.009894731857245	0	12	0.450526008084279	387.21948	103.544	6	4	-165.280940927869	2	307.82156	-113.68703	-0.281225669374149	381.715724203997	0.944243684173184	0	0.050902702029742	69.78	404.255522808439	3.1542	1	0.002473682964311	1.556
QIJDAO06	0.031486237956152	0.005127881909603	8	0	1.45064502917063	5.2474	-0.025976934760659	0	-0.019266808274925	0.010643175403908	0	8	0.537830167004985	164.16132	49.734	4	2	-175.437185812102	2	116.08552	-51.46325	-0.273866198302594	192.470910621116	1.02425083094525	0	0.035698651189692	49.06	187.913843763729	1.829	1	0.005321587701954	1.502
QIJZOY03	0.033211978536983	0.000882039227656	18	0	1.56311245812051	5.5143	-0.031179734239391	0	-0.02169348662458	0.018902528318372	0.007088448119389	14	0.482717940968316	398.39256	100.363	9	4	-152.613291774324	5	334.35342	-124.41449	-0.293968552555099	405.780482632843	0.958784633001239	1	0.055122864609569	124.97	423.22380716788	3.527	7	0.016539712278575	1.533
RAGZIM	0.018467770464753	0.003827173424038	10	0	1.5687446585443	14.5277	-0.026326182355119	3	-0.035593468704005	0.008398449471226	0.004199224735613	7	0.443958442049612	224.9748896	55.1018	2	1	-160.01785827746	1	142.72594	-65.5429	-0.275229366923822	231.619547494923	0.972622533092217	0	0.044283282633647	33.12	238.139195437458	2.874	2	0.008398449471226	1.63
RAMRUW	0.028931249294162	0.000250504288695	6	2	1.69867681923059	10.3385	-0.019448544664718	0	-0.031693782645189	0.014970375818426	0.004990125272809	2	0.25911189410508	204.99828	41.2274	4	2	-85.8543788757643	2	125.83582	-59.90102	-0.298913593769008	210.207135585968	1.04895993981223	0	0.044477707688927	76.11	200.395770713224	1.62658	0	0	1.779
RANHAT	0.057899225615301	0.001812757678798	4	0	1.79802288555325	8.022	-0.024759348094729	0	-0.042268766297062	0.039788359938496	0	4	0.378021933297117	272.13856	53.9834	15	10	-29.3967896353975	5	150.82641	-88.89001	-0.35367877128165	263.584443679873	1.0487592719323	0	0.056012202563961	204.68	251.329786285683	-1.7982	4	0.015915343975398	1.873
RANLEB	0.070081045344937	0.003755253840255	3	0	1.65524627830937	1.1814	-0.01789417732864	0	-0.026892788458695	0.03153025894421	0	2	0.317880358306741	158.07238	35.609	8	4	-30.3658362074386	4	86.15898	-48.96452	-0.308772798935786	172.217984971254	1.08601553219873	0	0.03969120993316	109.46	158.577828645401	0.8775	2	0.012612103577684	1.727
RAPXUF	0.005758479288694	0.001867028558623	12	4	1.70602476024813	5.3429	-0.036307083903706	0	-0.011662866710358	0.012761644283136	0	18	0.451769137863182	483.037503	130.07	6	5	-105.995910632223	1	293.03952	-139.48685	-0.296680260312527	449.489300611674	0.956037093913635	0	0.058187297943941	56.48	470.158849978973	5.8227	3	0.006380822141568	1.589
RARREL	0.022429037486316	0.000651950832491	10	1	1.48392472004351	2.8474	-0.02609601023908	1	-0.026150943777367	0.007715394467352	0.007715394467352	11	0.510867994554549	231.6512432	54.8395	3	1	-162.312964439985	2	140.56292	-67.97825	-0.26223950697514	263.658931277061	1.0171163298215	0	0.050636030751335	49.33	259.222001993942	1.7615	5	0.01928848616838	1.504
RAVYIA	0.048861255247141	-0.008934879445296	3	0	1.58721523495957	9.7483	-0.022758704818156	0	-0.050338390090976	0.030799308670445	0.018479585202267	9	0.573472749674826	155.17286	30.94	5	1	-67.022029496653	4	79.67127	-44.40832	-0.273549111043182	175.625176479796	1.08182680414053	1	0.04655731828108	91.78	162.341306212433	-0.0251	3	0.018479585202267	1.745
RAWBOK	0.049953898998666	-0.008792226448721	3	0	1.58815157089137	20.1578	-0.022575340724595	0	-0.137571686804093	0.024653982330799	0.0123269911654	9	0.575226189992493	155.17286	29.9604	5	1	-67.022029496653	4	83.12963	-40.51839	-0.249734917783109	174.766020852224	1.07716959752871	1	0.044308244994604	48.77	162.245593686621	0.0616	3	0.0184904867481	1.671
RAWYOH	0.050572698741808	0.001336743790211	8	0	1.51397640494815	1.168	-0.024812423307859	0	-0.029170854317596	0.018591707791524	0.009295853895762	8	0.498442171351816	196.16012	51.5997	6	2	-130.505629788563	4	136.67305	-59.69896	-0.277476404944466	220.957348028785	1.0269936122353	0	0.052087679835902	95.15	215.149680968182	1.855	3	0.013943780843643	1.569
RAXKIO	0.030553623407425	0.001836522963404	21	0	1.5953178449858	4.3882	-0.044102020526147	0	-0.018075252324029	0.011398479167105	0	15	0.502835082964107	421.4259	118.1955	8	3	-168.950223514976	5	291.34376	-133.29418	-0.303870186765271	369.919409066379	0.84330373555019	1	0.050184233755744	111.89	438.655010611373	5.0667	3	0.006839087500263	1.55
RAYXOI	0.016365558752374	0.003286266211364	20	4	1.65576955448412	9.8331	-0.033156324811895	0	-0.014050928856671	0.006406393290072	0	12	0.404181622597561	466.93718	121.318	4	1	-147.343160808056	3	338.22066	-131.24076	-0.280259974749302	433.518823740176	0.925764027842943	0	0.05255084278003	30.93	468.282208750633	6.0212	2	0.004270928860048	1.634
RAZFIL	0.024949762586956	0.004978942704296	7	0	1.4764570763653	4.4435	-0.022050227048017	0	-0.019967549641147	0.021801610089965	0	5	0.422271056631012	163.1335	49.624	5	3	-142.214811795248	2	115.13684	-53.47193	-0.291443542154473	191.913401759301	1.04600528904876	0	0.038933438893467	45.82	183.472687727829	1.4536	2	0.010900805044982	1.517
RAZRUJ	0.046859015114874	0.002971663345614	16	0	1.55280913731988	8.2068	-0.030711428058431	0	-0.023682448616706	0.017197125842671	0	10	0.460514478540712	326.2604	85.617	8	2	-152.02580515441	6	225.08775	-107.41309	-0.307866070980021	329.260774183851	0.943723161449152	0	0.049522141458275	117.94	348.895510499338	3.9656	3	0.008598562921335	1.503
REBXEF	0.073248533095938	0.003361150313827	6	0	1.78465621667233	1.5687	-0.026357485324237	0	-0.024576942961687	0.029840420053953	0.007460105013488	4	0.365250852135207	288.13136	69.2934	14	6	-33.3181365610463	8	183.48875	-92.83809	-0.346290950325841	268.834951193127	1.00276848359837	0	0.05978103563274	207.34	268.092740837277	2.949	6	0.022380315040465	1.907
REFRED	0.029907433758822	0.000571675322784	18	0	1.56143353295326	3.4264	-0.032141187407592	0	-0.018599091459718	0.017628754447081	0.00251839349244	15	0.512920828219289	373.3798	93.5718	7	1	-160.694285014883	6	263.80422	-106.82157	-0.269018746740239	379.302046026527	0.955231804382435	1	0.056440566689611	115.35	397.078535583045	2.4425	5	0.012591967462201	1.536
REHTUX	0.020237493019691	0.002272766796959	16	4	1.68061007429958	2.7996	-0.030445597609677	0	-0.012890449989584	0.005009404445578	0	10	0.389746698934198	404.0748	101.206	4	2	-138.588201986365	2	291.47864	-112.06894	-0.280699323123616	373.531329455765	0.935584751169214	0	0.054112913856768	40.62	399.249056794649	5.2318	2	0.005009404445578	1.626
RELMOO	0.039684176814659	0.002230537174176	12	0	1.5528106913471	5.3132	-0.030099004807433	0	-0.02321658890068	0.01594151782573	0.003188303565146	11	0.480130791214237	293.29844	75.1387	7	3	-139.107456555173	4	202.9377	-93.14123	-0.296962515671083	306.810968468336	0.978206504593491	1	0.051944452313864	113.26	313.646420288154	3.776	4	0.012753214260584	1.502
RENMEG	0.050207895293555	0.000997658128549	10	0	1.59809044566789	5.4095	-0.026517772048821	0	-0.025636814006494	0.01538408833538	0.003846022083845	6	0.395178723796473	250.23064	67.9517	6	2	-121.487920104429	4	178.32091	-77.91309	-0.299655464760606	258.137888171161	0.992804018583407	1	0.046903519248314	117.29	260.008907437228	2.7707	2	0.00769204416769	1.664
RUVMUT01	0.015826409397367	0.002840393186175	8	0	1.58482673073198	5.237	-0.02532378670873	0	-0.015018499542558	0.013616458227107	0	6	0.388484309233349	210.27604	55.2005	3	2	-136.962822773341	1	152.20623	-64.46734	-0.292605614040904	219.347155800988	0.995577128066304	2	0.043209487335641	96.39	220.321610066538	2.1945	2	0.009077638818071	1.593
SAKZEN	0.038125386683241	0.003469053807031	8	0	1.50563656322966	6.6573	-0.024284498562771	0	-0.02422744653454	0.023111617635117	0	8	0.492153792900852	196.16012	51.5935	6	2	-130.505629788563	4	133.06936	-59.00071	-0.272720369944079	219.542307705051	1.01479557408205	0	0.045070746035575	43.29	216.341412312172	-0.0852	2	0.009244647054047	1.552
SAMVOV	0.035984950033687	0.001690044415822	18	0	1.50230730791264	3.8731	-0.034314325581716	0	-0.021119239635686	0.011227665941354	0	14	0.537944086881806	322.31476	87.9355	6	2	-193.599573286684	4	248.06736	-97.22237	-0.272895073096669	337.550795705239	0.947476893104128	0	0.052064537009666	70.3	356.262826209253	2.011	2	0.005613832970677	1.508
SAMYEO	0.031245472151665	0.000909761331845	20	1	1.60324024664307	6.9327	-0.038915559297987	0	-0.020704820118215	0.015724269933115	0	16	0.508906896014094	429.81054	113.592	9	3	-156.347957404674	6	270.88245	-129.79149	-0.291553774825884	401.760336607436	0.902483997319205	0	0.055640073930646	104.9	445.171701438308	3.059	4	0.008985297104637	1.516
SANCOD	0.016666708490023	0.001885930851801	16	1	1.6888537414551	2.2362	-0.034804616622344	3	-0.013428436653256	0.004833241547413	0.002416620773707	12	0.425870883577115	420.8568896	97.2357	4	2	-136.863626147942	2	264.03356	-125.00837	-0.302097823829211	382.664096931059	0.924754005995305	2	0.0562436735097	84.78	413.800961607299	6.3982	5	0.012083103868534	1.605
SAPHOK	0.024315873463443	0.001312918257586	23	0	1.56398158267525	4.9512	-0.037275829254383	3	-0.018183897499609	0.010183976555893	0	21	0.560949751716882	462.4184496	117.339	7	2	-178.193582179252	5	299.06473	-138.52884	-0.282154891774999	453.897930259561	0.924497176106307	0	0.061447359339363	76.15	490.967351756808	3.4642	6	0.012220771867071	1.507
SAVNAI	0.06308599372597	0.001651671585734	5	0	1.7883038758714	9.8954	-0.025844595803603	0	-0.043541957693368	0.035731132195444	0.008932783048861	3	0.361522675118073	241.12122	54.8534	12	7	-43.1318321962704	5	150.63355	-74.82948	-0.334217755249537	226.019928374846	1.00949349244579	0	0.050935342981724	180.97	223.89438868719	0.856099999999999	2	0.008932783048861	1.93
SAXYUP	0.071011266523304	0.002981156229894	5	0	1.82751660251917	4.3237	-0.02387576795313	0	-0.031782316155008	0.036495441779045	0	1	0.30117401493675	211.09194	52.2617	10	5	-41.687996235195	5	121.63075	-65.50333	-0.341510423764081	197.507896356715	1.02973399034116	0	0.04377607120638	57.8	191.804775028625	-0.7995	0	0	1.925
SAYFEH	0.067523092708085	0.00440026433978	4	0	1.80819818826839	5.5619	-0.023891501210464	0	-0.027478699572486	0.037859878165453	0.004732484770682	2	0.320472732208604	230.09528	54.7614	12	6	-20.8609233531431	6	125.00897	-68.04668	-0.322029876795443	216.96072440249	1.02676332407083	0	0.052592361941853	109.14	211.305487171378	-1.4241	2	0.009464969541363	1.924
SAYNOZ	0.071018015060666	0.002980940016313	5	0	1.8277036990552	4.3245	-0.023878284276656	0	-0.031793912617577	0.036499178090238	0	1	0.301207106010649	211.09194	52.2617	10	5	-41.687996235195	5	121.62993	-65.50335	-0.341545491022459	197.590028733615	1.03026766394336	0	0.043774074448862	57.8	191.785140550114	-0.7995	0	0	1.972
SECSEC	0.023542463969723	0.004651863732146	16	0	1.54865261977611	4.548	-0.030410044918708	0	-0.01570721889805	0.010016933101091	0	9	0.462338200733356	279.31316	81.098	3	1	-197.627637738229	2	256.39849	-82.26179	-0.274670282401984	290.251843559056	0.96914443313308	1	0.041438045898825	71.34	299.492865702918	4.0697	1	0.003338977700363	1.537
SEFSEF	0.023377798715301	0.003124720323013	14	0	1.52043855955791	8.7258	-0.032892584069493	0	-0.019978056792532	0.012836480735395	0.003209120183849	11	0.489908522098065	285.32104	76.6517	5	3	-176.643124530879	2	204.007	-85.37579	-0.273981170901025	299.758533171665	0.961961159082059	1	0.045353127688198	80.33	311.611888215639	3.5844	3	0.009627360551546	1.502
SEJNEE	0.034044240073688	0.003951812937184	11	0	1.55332262569126	9.3847	-0.027283419721658	0	-0.025969107594545	0.014322054678567	0.007161027339283	7	0.407022834762607	261.25658	69.4227	6	3	-137.79557245984	3	204.21641	-81.89204	-0.293215568654848	275.502263210048	0.986439619440812	1	0.04934936891459	130.11	279.289535598969	3.57338	3	0.010741541008925	1.537
SEKCIY	0.024778763303022	0.000765328508833	23	2	1.63882363862089	9.9174	-0.04112379036824	1	-0.01739548803695	0.008018109050115	0.002004527262529	16	0.461473240795847	492.3468432	123.1132	5	1	-162.487078174486	4	321.15243	-151.05501	-0.302793885686543	431.696845911802	0.86534809677785	1	0.056170322354234	88.69	498.870740594725	6.11870000000001	5	0.010022636312643	1.524
SEMJON	0.02618911783594	0.000645686593199	11	0	1.64911456959427	5.5134	-0.02808509633332	1	-0.019957459033766	0.013923161039323	0	8	0.411850743948227	285.3145232	70.674	4	1	-128.980465443057	3	186.04832	-83.03004	-0.289010154505355	279.55270832574	0.973064344249535	2	0.046921844445096	89.41	287.291082010966	2.562	1	0.003480790259831	1.647
SEMJUT	0.026127618302631	0.000645113511341	11	0	1.64587636123783	8.2822	-0.028086391322793	1	-0.020527602253722	0.013895821461311	0	8	0.41099119588409	285.3145232	70.674	4	1	-128.980465443057	3	185.98644	-83.08913	-0.28864792896392	282.324627041117	0.980783152873663	2	0.047089208557045	89.41	287.856317896484	2.562	1	0.003473955365328	1.622
SEMPAF	0.015248584337283	0.00394904383693	14	1	1.52921272283893	5.6478	-0.02698649666206	0	-0.020385292232404	0.01825303368121	0	11	0.475725844095929	302.71574	89.489	6	4	-166.492829213308	2	215.81659	-93.4307	-0.28423228565984	324.077809559476	0.985900528870319	0	0.047881774285138	56.07	328.712481705245	1.8834	4	0.012168689120807	1.508
SEQHEF	0.048410667571403	-0.003866826748589	8	0	1.48432147866149	4.2867	-0.024806305848583	0	-0.032969654164222	0.025041511593667	0.004173585265611	10	0.524633752655078	214.1754	54.9537	7	2	-119.528199783915	5	127.16665	-63.42293	-0.264701006149886	243.220150671357	1.01510003714169	0	0.055838439768525	94.06	239.602149317434	-1.4111	4	0.016694341062445	1.533
SLFNMB12	0.027934886566738	0.001036912356964	10	0	1.53665227934329	7.443	-0.029352420035859	0	-0.029001759041134	0.014614691430079	0.007307345715039	11	0.509370964484898	253.27764	62.9871	6	3	-142.136510747652	3	168.33812	-73.85886	-0.269856112069341	273.727358182754	1.00011021895288	1	0.051630780092658	106.6	273.697191564894	3.101	3	0.010961018572559	1.559
SOJNAG07	0.032834039894689	-0.001363925927836	2	0	1.47376943179302	7.1572	-0.016882239829033	0	-0.054358146767892	0.007449076612979	0.022347229838937	5	0.430774062484062	119.1456	28.4188	4	3	-73.8592109150485	1	74.62361	-35.67385	-0.265737241729922	151.455295329204	1.12820209834861	1	0.038293342106963	99.24	134.24482683634	0.5986	3	0.022347229838937	1.583
SORBEG02	0.035593275956067	0.006380093552402	9	0	1.46096360696813	5.8213	-0.024953789897439	0	-0.02090761959139	0.013952675796185	0	7	0.470515039757954	189.17078	52.386	5	3	-164.93033437828	2	146.32983	-60.98335	-0.283626970505086	217.594597052851	1.01200895589329	0	0.038642701337726	63.64	215.01252116962	2.3037	2	0.009301783864123	1.542
SULAMD14	0.03016149469712	-0.000715461194798	6	0	1.52677814692439	9.076	-0.025160960877675	0	-0.040781822029753	0.01601778794324	0.010678525295493	8	0.506497520500334	172.20492	41.8408	4	2	-130.077584310599	2	114.98943	-50.74044	-0.270916536022224	197.510808653748	1.05456208317117	1	0.042300450816019	94.56	187.291779029087	2.2785	1	0.005339262647747	1.554
SUSYEM01	0.034790347068186	0.000710148304194	9	0	1.64606080757423	5.642	-0.024368627757085	2	-0.021113288620058	0.008649796640607	0	5	0.374767134038411	229.2033064	54.414	3	1	-129.142988663274	2	138.37059	-65.25981	-0.282242042652326	236.1344199788	1.02125735633215	1	0.046737111270732	62.68	231.219308741997	2.0913	2	0.008649796640607	1.666
TABLER	0.039621582587343	-0.000344220263921	10	0	1.59132437330415	3.0658	-0.030821133465468	0	-0.024677214073947	0.021117807602539	0	12	0.529430482479855	272.27768	68.561	7	2	-123.403431379318	5	171.30323	-88.98376	-0.313190320571748	278.106528826039	0.978833361459702	1	0.048889924121807	100.81	284.120402691739	2.1576	3	0.01055890380127	1.538
TACSAV	0.053388830988956	0.000363653517677	9	0	1.52098453769104	2.1477	-0.023894418717209	0	-0.032598881963225	0.020429972903177	0.004085994580635	8	0.470092223771104	224.17022	54.2579	7	2	-121.336366623542	5	144.66276	-76.77798	-0.313714410192128	250.175920108819	1.02221745377009	0	0.053201313854441	115.21	244.738454803459	1.4604	5	0.020429972903177	1.502
TAFREB	0.027879269573189	-0.00187941146004	6	0	1.71800178949349	6.7999	-0.022367917757243	3	-0.03108055280178	0.011424993678055	0.005712496839027	6	0.46976120886069	181.1125496	35.3477	3	1	-114.845713595984	2	79.99914	-50.57127	-0.288888220020598	183.682046221413	1.04928310842589	0	0.03625890799144	38.33	175.054801460559	1.5185	1	0.005712496839027	1.69
TAFRUR	0.026565727790183	0.004638588508594	5	1	1.60341308391325	5.8925	-0.019204775237981	0	-0.028173589706305	0.018623883198315	0	2	0.289412264124372	155.54188	35.124	4	3	-102.866186264432	1	96.53571	-48.04152	-0.298239885716506	169.628448857565	1.05304680621155	0	0.033146492924518	62.14	161.083484472852	1.03518	0	0	1.743
TAFYAE	0.037918030525862	0.002476106232708	13	1	1.6150948301789	4.4506	-0.030181369767926	0	-0.021140014763103	0.018197743013532	0	9	0.439945434591415	320.68796	82.071	8	4	-132.215752658753	4	204.79926	-102.64899	-0.311329990103094	317.385098952084	0.962615411175715	0	0.049786643266523	101.14	329.711217239331	2.552	3	0.009098871506766	1.659
TAGMOH	0.013236303491224	0.000808037506932	6	3	1.69727785292316	5.8966	-0.02280679476502	0	-0.019907144171821	0.01264534439643	0.00843022959762	6	0.35984206080882	242.49034	52.3365	4	3	-92.374813776087	1	139.79347	-68.36912	-0.288183689493626	242.053075638264	1.02028150122035	0	0.047129204411979	58.04	237.241462624526	1.914	3	0.01264534439643	1.788
TAHGAO	0.046705045358201	0.003097298321888	5	0	1.59583419359883	11.4177	-0.024490343905048	0	-0.046158570901585	0.032011056036052	0	6	0.442220032452052	210.15354	47.071	10	8	-83.748291844144	2	119.01082	-67.05023	-0.306621238537164	229.604013925283	1.04998099369495	0	0.047667912013585	120.13	218.674447731947	-0.6038	4	0.018292032020601	1.591
TAJLID	0.036208509585685	-0.002779704227099	8	2	1.75768281024491	4.349	-0.029413336451106	0	-0.024427245811507	0.019294568906286	0.006431522968762	10	0.439266969461272	329.1604	80.0274	8	4	-82.6344845856306	4	192.81021	-98.59785	-0.317067168472777	308.315477917264	0.991469038924865	1	0.054124792362748	108.48	310.968336693193	1.5977	2	0.006431522968762	1.675
TAKDES	0.024798234327566	-4.54E-06	18	0	1.67478084136647	2.9776	-0.0365139297557	3	-0.016031326196223	0.011346398327004	0.002269279665401	15	0.477920429339314	444.4479096	105.7498	6	2	-142.198891332124	4	290.22459	-130.13302	-0.295308216083185	401.465998587117	0.911038626943539	2	0.057433001050328	124.19	440.668470813365	5.2059	5	0.011346398327004	1.605
TALGAS	0.023825094701325	0.00406591323172	18	2	1.55221664506369	10.2689	-0.031840093360274	0	-0.017051403531556	0.009181242478762	0.00229531061969	16	0.490703476949125	407.25064	115.7047	7	4	-161.08016429391	3	330.24867	-118.58246	-0.272183579747013	411.004583452808	0.943383185140664	0	0.05593737185793	82.68	435.670881065709	4.7471	5	0.011476553098452	1.527
TALPUV	0.035550423801959	-9.33E-05	17	0	1.61920361711814	6.9937	-0.033577450000916	1	-0.02589141239024	0.015931076054295	0	17	0.505155679772193	428.4550832	104.991	8	2	-136.303669369093	6	276.21259	-144.00329	-0.327732480722663	416.111856357183	0.947015661531427	2	0.058152102180027	134.1	439.392792812196	4.8804	5	0.011379340038782	1.504
TAPZAP	0.03682794047214	0.003629775362654	6	0	1.64670966578761	9.5137	-0.026002733605396	0	-0.039354098356698	0.027027366810529	0.009009122270176	4	0.384213304073944	220.14836	53.1278	10	8	-87.2139133809582	2	156.46307	-70.41338	-0.317181374938192	225.117956380318	1.01405759712125	0	0.048250742532853	164.73	221.997209053404	0.75418	1	0.004504561135088	1.793
TAPZOD	0.053259643051239	0.003489516635375	6	0	1.70015291986491	7.5883	-0.025170819026268	0	-0.036624165564052	0.032746197164809	0.004093274645601	2	0.316860189745431	250.13128	57.5454	12	8	-57.5697689629222	4	160.66112	-82.3069	-0.336904746928029	247.245505227996	1.0120437577886	0	0.053109625185195	184.53	244.303176937969	1.02218	2	0.008186549291202	1.817
TARDID	0.057534911134917	0.001561827684701	8	0	1.84769448945471	5.3449	-0.040066262822811	0	-0.027890011294558	0.043930016298029	0	11	0.457846810548172	481.25284	124.506	25	13	-31.5842291964448	12	241.3124	-152.27301	-0.352071358476312	396.697784264231	0.917207375164192	0	0.062933553380365	297.6	432.506099499273	-1.3845	8	0.018496848967591	1.902
TAVFEF	0.018164341568029	0.004615918533649	17	0	1.52186191586961	5.1878	-0.030339100781951	0	-0.012452860155411	0.008527993349518	0	10	0.430021640395442	322.4041	91.5515	3	2	-188.583209704839	1	323.06547	-104.10295	-0.295929755088406	331.548187483229	0.942480245967254	2	0.045760202488488	99.33	351.782638311921	4.8993	3	0.008527993349518	1.533
TAYFEI	0.011816753249216	0.00341475445551	17	2	1.64099546884084	5.007	-0.030149981438909	2	-0.016671262699976	0.014349717560626	0	12	0.435931900218101	413.2055864	95.844	6	4	-147.142250737005	2	277.6716	-116.28595	-0.278111756461516	401.901330987829	0.961195097819181	0	0.057287521435381	70.02	418.126696546505	5.153	5	0.011958097967189	1.558
TEFHAR	0.027399423783873	0.003067416340918	17	2	1.6228076121431	2.9705	-0.031445114799084	0	-0.016840175516435	0.00854354193924	0	8	0.402916971109791	343.16362	92.28	4	2	-167.84996031922	2	251.85109	-99.69366	-0.283912321762096	335.767405812551	0.956214304463064	0	0.046117946732543	50.27	351.142420946204	4.4072	1	0.00284784731308	1.562
TEFJEX	0.071272575106638	0.004489595693616	4	0	1.54278783135494	8.9658	-0.020764224325383	0	-0.045160203566285	0.019477638584018	0	5	0.449943227813234	143.1008	39.6035	6	3	-83.8569735459201	3	87.95135	-42.1246	-0.273495911432107	164.717587985777	1.06943654907271	0	0.040277216845174	52.3	154.022777815664	0.1732	1	0.006492546194673	1.66
TEFJIB	0.056899024427937	0.00486512681794	4	0	1.48641905980003	6.7388	-0.019777459048987	0	-0.032217731820133	0.021128228798234	0	5	0.467456908676113	127.1014	32.311	5	3	-107.001181733639	2	79.01204	-37.77293	-0.266025035806554	155.089842026308	1.09225788887125	0	0.034845415075797	63.64	141.990132189917	0.8515	1	0.007042742932745	1.522
TEFTAD	0.023876837307875	0.002586787815327	13	1	1.5322715775452	7.616	-0.027299575587213	0	-0.02171643276793	0.009391702100908	0.006261134733939	11	0.455951144530591	294.75664	77.3272	4	2	-160.132100840884	2	238.2943	-89.30919	-0.279588435784466	315.040867857708	0.986256660177044	1	0.051515329029079	89.93	319.430915479095	3.652	4	0.012522269467877	1.525
TEHZAL	0.023347065895572	0.000753528012701	21	0	1.63581624893792	10.1503	-0.040756329233458	3	-0.019591069267831	0.010984373362992	0	15	0.483997215695429	448.4150096	105.738	6	2	-162.349605703297	4	276.9271	-135.96052	-0.298688222861305	401.761680744528	0.882620060848208	1	0.058297551097912	95.85	455.19210197696	4.38938	5	0.010984373362992	1.503
TEJTEL	0.03200074883486	-0.001560183928831	16	0	1.52700925787421	4.9655	-0.036836849915072	0	-0.029698977286534	0.015159190913633	0.006063676365453	17	0.626854329192904	303.30988	79.3381	6	1	-187.267226507755	5	202.2275	-92.35129	-0.279994167246049	303.843785837472	0.921205191486226	0	0.049210079263799	79.23	329.832906550674	0.550699999999999	0	0	1.515
TELFID	0.039411574632844	0.000759560895018	8	0	1.49402427244241	4.5452	-0.02292106088621	1	-0.028014393010365	0.010766277746532	0.005383138873266	6	0.455389928227755	167.1371432	41.5794	3	1	-162.740606182624	2	116.51332	-52.48008	-0.282507558720118	192.284215579591	1.03509263560199	0	0.042905564084087	60.16	185.765224257211	1.6141	2	0.010766277746532	1.535
TEMQIP	0.06208881722453	-0.000747433616447	6	0	1.69103257845146	5.0726	-0.028378832204046	0	-0.032378799287575	0.03434323216756	0.006244224030465	10	0.467681688961376	326.1778	67.1184	16	6	-34.3371008082095	10	163.10274	-101.10243	-0.315653111472223	310.203094440304	0.968488808314439	0	0.065888905115676	217.36	320.296003193039	0.6673	13	0.040587456198025	1.796
TENYEU	0.017890834691363	0.003476291569385	18	0	1.62979478701563	5.082	-0.027592437038031	5	-0.016788896477493	0.007702270833203	0.002567423611068	11	0.453895319660929	382.284156	86.0372	4	2	-165.322049078069	2	256.97397	-107.61112	-0.276283330301419	380.224236083149	0.976196681219983	0	0.058571118434268	55.13	389.495522160525	5.2723	5	0.012837118055338	1.565
TEPLEJ	0.016867538232953	0.002548903645604	15	0	1.75852150386423	5.2876	-0.0260100352863	6	-0.016317871568993	0.010400504521491	0.002600126130373	7	0.373143278973342	407.2903992	81.6672	5	3	-123.744630609992	2	253.09925	-114.76413	-0.298401213242479	374.313029183404	0.973261088118693	1	0.061616570043987	96.26	384.596727181345	4.8679	5	0.013000630651863	1.708
TERMUC	0.021714074121766	0.001407894571158	22	3	1.61933430965459	7.0981	-0.038341334124259	0	-0.016223142402237	0.010206572213704	0	15	0.450442317415086	477.7245	119.458	6	2	-159.087507548807	4	303.9297	-146.29686	-0.298637893245613	440.719926199807	0.899647950555277	0	0.054742352084222	79.63	489.880431481879	5.51828	5	0.010206572213704	1.502
TESDEE	0.039016993921538	0.001531160277856	15	0	1.58356544514188	3.0582	-0.036344641549061	0	-0.017340481256225	0.018221900620527	0	14	0.493073561832577	366.34586	93.284	9	2	-131.023727141341	7	236.80167	-115.06761	-0.29953579343736	345.423826696651	0.899182663146914	1	0.058385577819398	126.17	384.153121333272	5.3231	5	0.013015643300376	1.557
TIHYUF01	0.022678144633632	0.002075530053146	12	0	1.59509959283324	4.2326	-0.030270279350989	2	-0.020969346257117	0.007134857521986	0.003567428760993	9	0.454989240341654	269.2671664	63.4717	3	1	-157.464426750844	2	165.78557	-83.41063	-0.297561480434544	274.369967724214	0.978795314012078	1	0.047364826821545	54.55	280.313936730625	3.9194	3	0.010702286282979	1.552
TURCIL09	0.037964301080556	0.000524042684616	4	0	1.53183146708976	5.3143	-0.019030767541909	0	-0.042332283237492	0.007198388524944	0	4	0.39827894074753	128.15236	32.2474	3	2	-112.366249049179	1	87.67892	-40.93682	-0.294679135335704	151.885139170123	1.09332824291176	1	0.02661748091389	80.74	138.919981400665	0.4325	0	0	1.66
TUZKAD	0.01449539241349	0.003376854838278	16	2	1.61516703874983	5.6299	-0.030326470545996	1	-0.016385519962784	0.005297442682999	0.002648721341499	9	0.385752222140018	367.2248632	91.8069	3	2	-154.673622872494	1	260.77785	-106.69619	-0.282608475509679	357.601232702743	0.947186016806261	1	0.050496839206867	84.22	377.540658706628	5.6504	3	0.007946164024498	1.558
TUZKEH	0.01900793423801	0.00374818439847	18	2	1.54895927857194	2.4244	-0.027758185649525	0	-0.011750922847002	0.009536151630759	0	12	0.41703211962764	391.27108	102.383	4	2	-163.569461867716	2	341.34447	-112.68512	-0.268645597712554	406.50875291107	0.969132276747627	1	0.055280546839868	80.76	419.456417523621	6.0376	5	0.011920189538448	1.515
UBAZEG	0.0242472545834	0.003167156592189	24	1	1.55523900414261	4.7881	-0.035598639015216	0	-0.01452366333425	0.008326953049006	0	16	0.477700980240967	449.90614	122.462	5	1	-184.927460647681	4	351.37348	-132.77205	-0.276396656642562	440.545888449233	0.917101232262327	1	0.050732526708904	77.66	480.367785966751	6.69430000000001	3	0.006245214786754	1.517
UBIBOA	0.033440393259029	0.000336148040015	15	0	1.54961929900833	9.4085	-0.029636079727246	2	-0.023323061451428	0.012069947576845	0.003017486894211	13	0.524788323969967	309.2648264	75.1443	5	1	-168.140685784758	4	204.06399	-97.84881	-0.295257501789175	316.961695768065	0.956427762947138	0	0.055366081509329	68.53	331.401605063595	2.7115	4	0.012069947576845	1.532
UBICIV	0.030447845532353	0.002300312789108	14	1	1.52612789150955	5.1414	-0.027677387079421	0	-0.020581413217554	0.012646029626761	0.009484522220071	11	0.480553787747049	290.70174	76.6662	5	2	-167.869652242192	3	239.37096	-87.66958	-0.277168026511429	308.840195434602	0.976400565350178	0	0.048526773464003	81.92	316.304810130706	2.906	4	0.012646029626761	1.514
UBIDAO	0.039885719539891	-0.000765865836792	8	0	1.51362399073558	13.7119	-0.029413640049636	0	-0.054189328329956	0.012645005560688	0	12	0.567986033489963	216.25748	59.2165	5	2	-140.57317231293	3	138.95931	-64.16769	-0.270466932288824	240.142048727537	1.01219918050486	1	0.048018947083226	31.78	237.247819750021	1.445	5	0.021075009267813	1.545
UCILOL	0.01494595708777	0.0014277981352	12	0	1.62099787977209	4.2212	-0.030940355156483	3	-0.02076835240731	0.011385950041471	0	10	0.512190262207933	257.2085096	52.832	3	1	-167.957118009753	2	137.12778	-78.28013	-0.297097883139939	251.029391156606	0.95273603554996	0	0.049523431452508	42.25	263.482624556865	1.59748	1	0.00379531668049	1.559
UCIVIP	0.058053861985268	0.000866377657244	6	0	1.53576753355683	4.9121	-0.021178793221621	0	-0.035169685724174	0.023850726971618	0.011925363485809	5	0.439867111437193	155.1082	39.31	5	1	-108.311488367475	4	99.13066	-47.01146	-0.280314374249289	175.749845195091	1.04794039326308	0	0.038736891930422	86.28	167.709772736063	1.5292	1	0.005962681742905	1.692
UCOGOM	0.011764237213508	0.001756275404772	16	0	1.7180170008114	2.0129	-0.031663408926804	6	-0.022772612294235	0.010210903516118	0.00255272587903	13	0.499374864394565	405.2977392	89.1477	6	5	-148.039315784074	1	221.47685	-125.41638	-0.3201536388802	375.743331063704	0.959169725079073	0	0.057369818933619	63.05	391.738105612881	2.4263	3	0.007658177637089	1.685
UCOWIW	0.0315315827627	0.0019972878154	11	0	1.53942649389238	11.9526	-0.027183637396635	0	-0.030527656887928	0.017606556905858	0	9	0.448674963864759	263.27246	70.462	6	3	-142.81782454572	3	195.2661	-81.80942	-0.288076441733041	285.356104229554	1.0048276975103	1	0.05120175662049	78.78	283.985110020945	2.14478	3	0.010563934143515	1.53
UKOROE	0.014461988914358	0.004894514197269	19	0	1.56235435363681	4.6211	-0.027989201865525	3	-0.017139117855923	0.010562749818762	0	11	0.461985779111369	356.2980496	88.093	4	2	-186.360829295991	2	251.7982	-102.64785	-0.271060889745944	362.872742358062	0.958233498394043	0	0.05168266070058	48.15	378.689268290266	4.8861	4	0.010562749818762	1.537
UKULUK	0.021379037056795	0.00215021096808	12	1	1.60859698876369	5.5587	-0.031032634989634	1	-0.018013356785568	0.006780860826489	0.003390430413244	9	0.430410048047644	285.7217632	68.5237	3	1	-148.396116295561	2	175.98012	-86.77024	-0.294188460660517	280.865146184775	0.952253733645198	1	0.0462822690785	54.55	294.947802524892	4.4337	3	0.010171291239733	1.558
UKUNEW	0.022353526994203	0.002416050053837	12	1	1.55265015585074	6.6683	-0.031720928731474	0	-0.018026080301938	0.006984822358592	0.003492411179296	10	0.459701681652797	267.7313	68.5657	3	1	-161.355807109591	2	174.63852	-81.12331	-0.283315954745513	271.823724026033	0.949320212586447	1	0.04441509767395	54.55	286.335127412322	4.2946	3	0.010477233537889	1.524
UKUQAV	0.02307259045276	0.002234164258008	12	0	1.5927277429759	5.5942	-0.030155901616366	2	-0.020087886639327	0.00712424827171	0.003562124135855	9	0.454665816801147	269.2671664	63.4717	3	1	-157.464426750844	2	164.01343	-81.21093	-0.289283413848226	271.835737251294	0.968312640650755	1	0.047178230395138	54.55	280.731373153	3.9194	3	0.010686372407565	1.532
UKUQAV01	0.023263696201039	0.002255207374039	12	0	1.60619276900297	5.5948	-0.030403024169888	2	-0.020230769176667	0.00718447713934	0.00359223856967	9	0.458504722792811	269.2671664	63.4717	3	1	-157.464426750844	2	164.02087	-81.21144	-0.291730867066426	269.698951314802	0.968822975112533	1	0.047586681022936	54.55	278.377947512522	3.9194	3	0.01077671570901	1.554
UKUQID	0.022589540351449	0.002058505627999	12	0	1.58911746363876	5.2499	-0.030209123529915	2	-0.020652227820679	0.007108099544194	0.003554049772097	9	0.453161072919523	269.2671664	63.4717	3	1	-157.464426750844	2	165.66504	-81.95357	-0.291267066781043	275.713460750648	0.979899362344941	1	0.047427475440117	54.55	281.369160288924	3.9194	3	0.010662149316291	1.528
UKUQUP	0.021256871244406	0.001866126773536	12	1	1.59788459528666	4.6805	-0.03007272029708	1	-0.019111212757815	0.006735703929022	0.003367851964511	9	0.427264108233989	285.7217632	68.5237	3	1	-148.396116295561	2	179.62745	-89.10962	-0.300108008773847	289.288573312556	0.974281089941337	1	0.04671377189885	54.55	296.925164923374	4.4337	3	0.010103555893534	1.575
UKUSOL	0.021383870016863	0.001991163402096	12	1	1.57925735727281	5.388	-0.029538609236431	1	-0.018259321227917	0.006657182888988	0.003328591444494	9	0.422825118730572	285.7217632	68.5237	3	1	-148.396116295561	2	178.14872	-87.46883	-0.291147999197906	285.661111338042	0.950849131224473	1	0.045851451697591	54.55	300.427377969181	4.4337	3	0.009985774333482	1.546
UKUTAY	0.020350037705041	0.001974995663669	12	2	1.63289624022294	5.361	-0.031122192869932	0	-0.016917144434973	0.006508471457141	0.00325423572857	9	0.411118890322697	302.17636	73.5757	3	1	-140.315410510604	2	190.18147	-93.02967	-0.302740475931103	292.006138484271	0.950256808817356	1	0.046178126640663	54.55	307.291813933633	4.948	3	0.009762707185711	1.557
ULIDEB	0.033135990660037	0.000785453037178	9	0	1.65761567275413	1.5957	-0.02761776671537	3	-0.020451476173069	0.011422002479561	0	9	0.488080945500719	262.1885696	57.041	6	4	-125.100800733	2	144.85965	-77.33242	-0.294430364330139	257.754193037072	0.981356343995522	0	0.05551630973507	61.82	262.650967321049	-0.0105	1	0.003807334159854	1.687
ULIHIJ	0.022223113616549	0.000881338661054	20	0	1.61664091205104	9.044	-0.033405943768352	4	-0.018060434316471	0.010618538084988	0	18	0.51368229414334	458.4265328	109.734	6	2	-157.058972045608	4	286.55833	-133.88976	-0.284342703149986	448.405170038308	0.952281475111477	1	0.060915144703544	84.42	470.874611926916	4.7972	8	0.016989660935981	1.513
ULUJUJ	0.050034644491264	-0.000661597616953	9	0	1.48456122543464	5.0324	-0.024730225743773	0	-0.02944689744228	0.01513953356872	0.005046511189573	7	0.491686116559474	177.15678	48.3117	4	1	-167.08364195827	3	123.7694	-54.17839	-0.273411851368072	204.963124735326	1.03434870242675	0	0.040534949608609	55.4	198.156699239288	0.9076	1	0.005046511189573	1.509
ULUKAQ	0.044137302386091	-0.000128765150909	8	1	1.59771485115579	1.8456	-0.023162728260208	0	-0.02580549005811	0.010597954807331	0.005298977403665	4	0.372265759241869	181.57586	46.8297	3	1	-140.987904449413	2	117.66881	-56.88262	-0.301419718041289	195.596141371729	1.03645953337295	0	0.034621151305012	46.17	188.715656592208	1.5524	0	0	1.651
ULUKIY	0.047446849045745	-0.000839458585733	10	0	1.50080091894218	3.534	-0.026520560882685	0	-0.027479488081062	0.014333385072274	0.004777795024091	7	0.487057144448908	189.16748	51.1637	4	1	-173.391324978268	3	130.26224	-59.13221	-0.282521578701531	207.831541292775	0.992976503837877	0	0.038464722788336	55.4	209.301570066866	0.8339	0	0	1.548
UMAQOR	0.040079184391489	-0.0015692613147	20	0	1.5607060892661	5.9012	-0.035225325379043	0	-0.027445796094685	0.020867836631655	0.006260350989497	22	0.581713883397405	450.39608	107.5583	12	2	-145.649580253896	10	289.37864	-137.93174	-0.287833701663992	445.36954842717	0.929389897729216	0	0.064891841783566	166.52	479.206358402802	-0.686400000000001	7	0.014607485642159	1.518
UMEYIX	0.039084488539295	0.004123252017783	10	0	1.49407763318736	8.9071	-0.026867077650285	0	-0.022601331941377	0.016419122022032	0.004104780505508	9	0.506051568076265	219.19676	59.77	6	3	-156.936626253052	3	162.298	-66.11459	-0.27138588016165	244.443231416622	1.00338581102232	0	0.046990343970968	83.87	243.618385601414	2.2241	2	0.008209561011016	1.517
UMIFUU	0.027830041616185	0.004413678103945	32	0	1.55787083731652	9.0811	-0.041406661909683	0	-0.015460541566749	0.007619971693117	0	16	0.503106763336196	492.48044	147.808	6	2	-220.922479682645	4	440.75232	-154.32873	-0.293995138508657	455.284911721497	0.867314534905218	0	0.046172427243675	62.46	524.936333242993	6.8126	0	0	1.564
UMIWOF	0.032952293615051	-0.002537822627609	14	0	1.5685608145556	4.1185	-0.030000426914492	0	-0.033148990903795	0.0244344458068	0.00916291717755	15	0.581108677992391	309.2714	74.7514	8	1	-147.443313542733	7	201.7522	-86.74004	-0.264930600832459	318.470069611134	0.972704957125138	0	0.054224897857792	109.97	327.406648108778	-1.5647	2	0.0061086114517	1.551
UMUBUC	0.022963500360631	0.004448651103509	5	0	1.53719153607774	6.1914	-0.021891825166787	0	-0.037356835218231	0.027204715508388	0.006801178877097	4	0.430665440052339	136.11146	32.8657	5	4	-129.305791003932	1	88.04796	-40.88282	-0.278051371820162	157.170790267765	1.06894665886578	0	0.03069558387458	63.83	147.033333201615	0.0636	0	0	1.569
UMUGIV	0.053156801757566	-0.00144827738396	8	0	1.50892558743959	7.8636	-0.026669207390019	0	-0.043410959577959	0.020087064964768	0.004017412992954	10	0.524746894181105	226.1894	54.8231	8	4	-120.253203731033	4	134.4881	-65.17999	-0.261854938706589	251.168677362778	1.00904830786021	0	0.05399447567497	120.07	248.916405097995	-1.1758	5	0.020087064964768	1.599
UNANUV	0.022230705742478	0.002725614804383	19	1	1.69279422098245	4.0383	-0.028685956752728	4	-0.015145451337284	0.009600615725196	0.002400153931299	9	0.406167155975299	424.7329728	95.0162	5	2	-148.799372893896	3	281.15411	-120.03993	-0.288114309902365	397.024045540488	0.952918823724264	0	0.054312018235194	60.45	416.639944196727	5.327	4	0.009600615725196	1.611
UPOBUZ	0.034922402550908	-0.002426355916034	6	0	1.60845574728074	3.0944	-0.018415049439301	3	-0.027019720471539	0.014593159077992	0.004864386359331	8	0.490714430112373	199.1278296	35.4337	4	1	-104.455515041681	3	93.25282	-52.52255	-0.255489975777269	225.063882865217	1.09479768178758	0	0.058055678070209	55.4	205.5757758801	0.6189	6	0.029186318155985	1.569
UQOFIS	0.020875415182119	0.002989376321553	10	1	1.68494397393074	2.0808	-0.028731031688026	0	-0.016104220299066	0.015334066794321	0.00383351669858	5	0.364435425992035	264.6909	79.8882	5	4	-129.962911456344	1	207.02772	-80.62092	-0.309061643074905	252.646388078432	0.968524147534664	1	0.041918201681793	66.76	260.857087271941	1.6175	0	0	1.683
UQOGEP	0.038164252708512	0.002232223376481	10	0	1.48212397948397	7.1697	-0.025351482900763	0	-0.028307245447783	0.017925905452566	0	5	0.405908565371434	199.1656	53.3487	5	3	-164.687074474708	2	153.73741	-66.02908	-0.295907761299973	221.1722979521	0.991178425454006	0	0.042200052673768	86.61	223.140750718815	0.15498	0	0	1.504
UQOGIT	0.020594431083964	0.002808705805933	10	1	1.64513496204463	1.5098	-0.02696716963984	0	-0.016368272068133	0.014971779349325	0	5	0.357663326624544	264.6909	66.2767	5	4	-129.962911456344	1	191.99034	-79.86135	-0.298916627684798	259.407201631824	0.970946846114362	1	0.040688211399535	99.77	267.169312789827	2.095	1	0.003742944837331	1.719
UQUSUX	0.030258913534309	-0.002700519953583	9	0	1.66062640035536	4.3191	-0.027160659797169	3	-0.028079906909392	0.013925589550513	0.003481397387628	12	0.511024695946437	287.2560896	59.9457	5	1	-111.398856833843	4	145.64692	-80.90296	-0.281655353595385	289.157631957499	1.00667262450958	1	0.061548039495093	80.85	287.240980749196	1.9954	5	0.017406986938141	1.627
URICAC06	0.08056086017137	-0.005028006955259	5	0	1.65654019378952	3.657	-0.023258272310633	0	-0.062039778490669	0.017802455878409	0	4	0.427166576578124	168.11026	40.1608	7	4	-85.6580675087886	3	98.41047	-54.41906	-0.322930971531505	178.404375937756	1.05867867704902	0	0.041759955263133	114.37	168.516075562269	-1.7672	0	0	1.838
URIMEQ	0.026937426322409	0.003407722191859	15	0	1.52191065350568	6.3494	-0.034640608406192	0	-0.021743738001	0.008719118614564	0.005812745743043	13	0.510718771906088	315.34702	92.8669	6	3	-169.971480941853	3	231.99632	-102.22927	-0.297116377003439	315.913968907611	0.918163788967743	1	0.047857354387256	112.25	344.071474723242	3.8913	1	0.002906372871521	1.508
URINOB	0.022764705598726	0.000653133359261	16	0	1.65906766509515	9.5781	-0.036436726081643	3	-0.024025379777919	0.008093350176715	0.005395566784477	13	0.49690644857443	370.3462296	90.4199	5	2	-153.369996668653	3	227.55952	-111.92706	-0.301954963610081	340.867734008616	0.919587311758411	1	0.053548903288669	83.65	370.674681620843	4.2411	1	0.002697783392238	1.62
URIPIX	0.025777082887395	0.001086667792653	14	0	1.57150884361885	7.633	-0.037476661815959	0	-0.024931584834541	0.012479676056884	0.006239838028442	13	0.536279036450776	303.33632	83.2129	6	3	-166.152210193623	3	207.00416	-92.96436	-0.290041274408876	293.933295040104	0.91704807610822	1	0.047341184443468	96.54	320.521140273803	2.6173	0	0	1.541
URIQUK	0.022783016184705	0.000331150071756	15	0	1.67645428204301	10.6007	-0.035864337421929	3	-0.02586668130281	0.010875207611019	0.00543760380551	12	0.47998952110622	371.3342896	88.2149	6	3	-142.18993903546	3	223.50319	-110.67011	-0.300890105646086	338.382452528134	0.919994855792336	1	0.054105081167497	96.54	367.809070233013	3.6361	1	0.002718801902755	1.689
UROBUB	0.034655162345735	-0.001819080895677	9	0	1.51947045151465	5.7019	-0.03019620649377	0	-0.044307124228995	0.020135940842118	0.012081564505271	13	0.616687166113246	227.21722	54.686	7	3	-144.355256172926	4	141.6385	-66.92844	-0.269533421699041	247.653198809751	0.997346032118859	0	0.05123535960807	110.6	248.312211443417	-0.9526	2	0.008054376336847	1.513
USITEY	0.026126002365724	0.001371984061091	11	1	1.65041696165043	11.2174	-0.028190189352674	1	-0.020877545692168	0.013176317513478	0.003294079378369	9	0.430275622636901	301.7244632	69.8897	5	3	-129.919859941937	2	198.90934	-89.75869	-0.295672249758455	302.098143794788	0.995135265718095	1	0.051497146109602	80.33	303.5749552869	3.994	3	0.009882238135108	1.635
USODEO	0.024912397236839	0.000296580643886	10	0	1.57195797900287	7.3483	-0.027781240113974	3	-0.019402855923475	0.011305488331118	0	12	0.548019475140691	251.2023896	51.0905	4	1	-146.495421713934	3	137.25237	-71.24649	-0.268492120442691	267.267379312293	1.00719607936782	0	0.056865268202821	29.54	265.357843211668	2.3591	5	0.018842480551862	1.503
UTIFIP	0.036751597402784	0.000500355544516	9	2	1.64333206224046	5.8464	-0.023976382871613	0	-0.019127739770904	0.012066452038168	0	5	0.347559186216708	246.0469	57.398	4	1	-113.799442301447	3	147.79935	-69.76627	-0.28061045027896	248.365311440016	0.998962706145206	0	0.043505113119361	46.61	248.623206764552	1.9133	2	0.008044301358779	1.632
UTODOZ	0.036257369670367	-4.97E-05	12	0	1.53717674791545	3.0366	-0.026480930393761	0	-0.021674252835326	0.019746050959164	0	11	0.482884471108121	281.28444	68.671	6	1	-139.360712593985	5	199.92507	-78.82732	-0.259421379615716	304.099451913536	1.00079387902307	1	0.057046201826368	102.96	303.85822524253	1.8781	5	0.01645504246597	1.559
UTODUF	0.022847760893789	0.001628677252868	16	0	1.53882815499807	3.5227	-0.033813344120715	0	-0.016856873137727	0.012714108141048	0.005085643256419	16	0.513560832218539	364.43924	99.5474	6	2	-158.051037533719	4	262.16213	-106.52565	-0.270875726779083	368.700612758095	0.937539892455406	2	0.056461758367315	133.14	393.26391946104	2.6999	6	0.015256929769258	1.508
UVACIG	0.017534412100756	-0.001121208095571	13	0	1.56032716413987	6.9899	-0.036332376745598	0	-0.020435934701854	0.026443587159698	0	12	0.5450419968316	284.27338	65.193	8	6	-168.851547056569	2	179.06157	-93.81759	-0.310109202284728	285.717565095911	0.944424666958805	0	0.048160231497282	58.86	302.530815947413	-1.2039	4	0.013221793579849	1.514
UVAZAV	0.047026969878057	0.001457911150049	4	0	1.74778467612949	5.3385	-0.029857772618965	0	-0.027560583654788	0.044166958552857	0	6	0.422975619651231	262.14044	62.842	14	8	-30.517992569174	6	133.5388	-80.37522	-0.322720819128793	243.534230705217	0.977833297614466	0	0.055353119727437	156.3	249.054957833146	-0.865	4	0.016060712201039	1.789
UWAWOH	0.029127333210317	-0.00071913970507	13	0	1.54661090110637	5.9579	-0.035620182265578	0	-0.029243787662324	0.013385569196272	0.006692784598136	14	0.570934073457378	278.32686	78.1454	5	2	-172.459100785314	3	184.73559	-86.16428	-0.288339483046729	285.963374166634	0.956945633126694	1	0.047185957449622	83.65	298.829279603154	2.9108	1	0.003346392299068	1.517
UWEZII	0.014462074521575	0.002426580800394	10	0	1.61908668978462	5.3166	-0.025492384756813	3	-0.014061390937437	0.007887472128698	0	8	0.4380120981994	247.2368296	56.0275	2	1	-148.845137917106	1	155.9971	-69.65813	-0.274713279456127	252.502369389582	0.995802700495326	1	0.049710233179299	48.64	253.566664625416	3.4711	2	0.007887472128698	1.586
UWUXOC	0.024352995197844	-0.001555488473762	8	0	1.66788503808264	5.0721	-0.025942538232898	3	-0.025584100320937	0.009697559063352	0	8	0.513148707342958	207.1498296	42.682	3	1	-139.029802996275	2	98.57295	-62.81884	-0.304594705595645	210.610404716461	1.02120341954723	0	0.040658056531711	29.54	206.237465215148	1.4714	1	0.004848779531676	1.604
UWUZEU	0.042908012602164	-0.006836814362727	3	0	1.68387863459916	3.1663	-0.020776377524487	0	-0.034606945075668	0.054493977066211	0.010898795413242	2	0.313336595487506	186.08578	31.3946	10	6	-25.7945556076343	4	94.80224	-52.72535	-0.287321401370792	198.053588013261	1.07927276830753	0	0.056030399159469	99.32	183.506518304765	-2.6047	4	0.021797590826484	1.705
UXEFIP	0.013323578129472	0.002886130228864	17	0	1.75299828099038	3.5022	-0.02844693517782	9	-0.012581831814247	0.004930184880191	0.002465092440095	9	0.408295166865423	428.2517888	83.9287	3	2	-140.104493592719	1	250.79187	-123.05847	-0.303350504086704	391.880508937482	0.966021680002518	0	0.062421247319634	41.46	405.6643003462	5.7448	7	0.017255647080668	1.638
UXIBOV	0.01517798939231	0.00218963581707	16	0	1.71027328046131	4.0109	-0.029860592421254	6	-0.016234894491661	0.010949547778823	0.005474773889412	10	0.44989612677561	376.2532192	87.3892	4	2	-148.835935860081	2	236.42006	-103.75435	-0.284015803146431	345.958513230756	0.947022317527684	0	0.055594773594766	61.69	365.311890572888	3.5611	4	0.010949547778823	1.682
UYAWOJ	0.014355862381727	0.005990425624679	26	0	1.54893887762904	4.006	-0.035178931138537	2	-0.012765734740068	0.003992286321012	0	16	0.487204742046325	467.2975464	140.655	4	3	-202.012616430892	1	439.82312	-137.80852	-0.275085534657457	458.430696568477	0.915093299521177	1	0.049659702799775	55.06	500.966072867489	6.495	2	0.003992286321012	1.519
UYOZIU	0.021218987453641	0.003292619621218	14	0	1.62422519655433	6.1086	-0.029046316467849	3	-0.015744600091074	0.010509478522878	0	8	0.450860659476364	279.2140296	67.753	3	1	-171.911132362383	2	182.55815	-80.03339	-0.280369731106034	272.68556792779	0.955261039878613	0	0.045341143914055	43.1	285.456599342145	3.6684	1	0.003503159507626	1.595
UZIZUB	0.026719240931222	0.003130782547326	9	2	1.66731894950214	5.3367	-0.026096048103936	0	-0.01802044040589	0.008729353261748	0.004364676630874	5	0.361929662193033	230.0475	57.153	3	1	-128.669079211902	2	153.63057	-68.4499	-0.298761678915665	223.127289346883	0.973878465522612	0	0.036920020004229	45.69	229.112047597383	3.2807	0	0	1.744
UZOPIL	0.070152400570836	0.002514182811511	5	0	1.67648914045959	8.7884	-0.022161188258542	0	-0.030861859565214	0.032683559460652	0	5	0.385933630113803	247.1225	55.13	12	5	-35.6098695990855	7	130.60472	-76.06934	-0.310777099627817	256.621841545525	1.04841440213189	0	0.057068301956618	164.51	244.771381453459	1.4774	6	0.024512669595489	1.725
UZOYUG	0.023431136908868	0.001858311882308	20	0	1.73827996914716	8.9885	-0.038238638943147	3	-0.014928351048883	0.010967374187372	0	11	0.423480833392989	477.2412496	115.05	6	1	-135.780383724819	5	323.22348	-133.91762	-0.293744929764443	406.825297196265	0.892361052648004	2	0.052572145738153	81.53	455.897639177602	6.0359	3	0.006580424512423	1.644
VANQAG	0.016790545595936	0.003851919014706	14	0	1.66011509311946	6.3232	-0.025504753879059	4	-0.012455580934115	0.010091482878455	0	7	0.420831108153674	297.2044928	65.769	3	1	-158.813211588166	2	204.67667	-82.31175	-0.276882538606894	294.38176078032	0.990249499548028	0	0.051522094168271	35.26	297.280393390436	4.0598	2	0.006727655252303	1.641
VASWUL	0.017118735201094	0.004262398229212	13	2	1.52012260143353	4.3942	-0.026176226405231	0	-0.012551560534864	0.006879829278044	0.003439914639022	9	0.428941596649405	266.12266	72.181	2	1	-177.361822552052	1	218.29389	-81.46164	-0.280221087954748	284.491964093599	0.97862807196972	0	0.041889729679087	32.59	290.704888038815	4.4496	2	0.006879829278044	1.531
VAVBON	0.040861938411255	0.003262702370073	16	0	1.55432978457992	8.0453	-0.032689311524945	0	-0.022569892737792	0.018390302432172	0	12	0.48047320182508	356.28968	94.3585	10	4	-143.703292219971	6	260.55541	-112.03705	-0.294342176158337	362.674566145542	0.952813565124749	0	0.056742254591865	135.24	380.635393344823	4.0408	6	0.015763116370433	1.507
VAXLEP	0.017201790530488	0.002204239265219	12	0	1.52352360068589	14.9039	-0.025145428880583	3	-0.029693842865965	0.010223744272816	0	10	0.47611312370132	269.2225096	63.436	4	3	-166.405105080411	1	191.58129	-77.10576	-0.262769857400361	294.063396309479	1.00214298795457	0	0.058421391642485	67.89	293.434569561455	2.00896	4	0.013631659030421	1.522
VAXPAP	0.021593914250401	0.001848021292014	14	0	1.53840815200725	5.5613	-0.031604759337844	0	-0.024579179414423	0.008757011334766	0.002919003778255	11	0.451407240304465	317.38604	82.0881	5	3	-158.797154405405	2	228.17627	-101.09848	-0.295106845095887	326.419100353963	0.952818587227974	2	0.052654083828251	145.44	342.582632968581	3.07678	2	0.005838007556511	1.507
VEFNAZ	0.024180420043212	0.002439724860619	16	2	1.56879199484313	4.4319	-0.030675935660045	0	-0.01532084800277	0.008070542046375	0	12	0.456654970479581	351.18408	90.105	5	2	-159.460531354383	3	247.5342	-108.45488	-0.291763223058178	357.673844108574	0.96220726592225	0	0.051484146964064	53.23	371.722244027905	4.1036	4	0.0107607227285	1.591
VEHDIZ	0.028819402140445	0.002269515440468	8	0	1.50190847864214	0.3847	-0.022928837216624	0	-0.021169333269531	0.009982473896933	0	7	0.457938902665202	181.21168	47.4552	3	1	-154.515426378697	2	132.62295	-53.19108	-0.265489283824834	208.228649794929	1.03931853058573	1	0.041053387727874	70.33	200.351137468489	2.016	2	0.009982473896933	1.5
VEJXER	0.020348373843993	-0.000345351866785	11	0	1.6494132188451	7.0785	-0.031294487130465	3	-0.024264258553886	0.010669985585538	0.003556661861846	12	0.529410735039073	279.2786896	63.8757	3	1	-148.955153218393	2	158.19533	-84.48586	-0.300487636127258	277.334154049477	0.98638380869509	1	0.052503186692128	54.55	281.162516664146	3.7325	2	0.007113323723692	1.584
VODWIU01	0.040690158195372	-0.000315819645699	7	0	1.41979501682501	21.4476	-0.024356835694579	0	-0.124362133865763	0.01123913329891	0.01123913329891	8	0.549002070564026	152.15062	41.2305	4	2	-168.25432587787	2	107.65542	-46.64365	-0.26211709994884	186.196758703641	1.04634509544755	0	0.041853073969532	46.33	177.949664516752	1.7983	1	0.005619566649455	1.539
WABCAH	0.042016476286849	0.002676913220937	19	0	1.57630176193056	7.6072	-0.032054199070654	0	-0.018843609617881	0.016602299222803	0.00207528740285	15	0.468351896666457	457.4167	123.7047	12	5	-134.669328863594	7	379.58208	-146.66259	-0.304367025496409	457.966577231709	0.950412268655469	1	0.060272263596108	187.94	481.860969534396	4.0757	8	0.016602299222803	1.544
WAFCEP	0.027214453222608	0.00082407782023	9	1	1.51752838562497	5.643	-0.025212488802611	0	-0.026490726068479	0.009248909317952	0.004624454658976	8	0.480871925375186	197.61832	52.3087	3	1	-161.928307051694	2	125.32056	-62.44614	-0.288779343058072	220.324231455538	1.01887941863989	0	0.038778321183222	38.33	216.241713616761	2.4497	1	0.004624454658976	1.519
WAFVEI	0.026765453701601	0.002802835045997	11	0	1.51270044003354	9.0638	-0.025884224070696	0	-0.027211225311178	0.011052188667181	0.007368125778121	9	0.463506774846196	247.27306	69.2421	5	3	-158.529198449682	2	219.63235	-79.96099	-0.294581315831525	273.56698582595	1.00783798015348	1	0.044505593846646	112.71	271.43944881328	2.0513	3	0.011052188667181	1.567
WAKRIN	0.008636259021111	0.003328071117999	9	2	1.5789818063068	2.9572	-0.02682580507531	0	-0.013040868963345	0.003801337656196	0	9	0.4213102947834	250.14486	63.255	2	1	-137.520315228544	1	159.53639	-70.98766	-0.269848065083213	261.94946892444	0.995758380242922	1	0.051206543139232	44.56	263.065291863811	3.2187	3	0.011404012968587	1.558
WALBIY	0.011779012976829	-0.000668305328832	14	0	1.72277322948924	3.7028	-0.034900812274205	6	-0.017401723558379	0.015786740051147	0	20	0.62442067528761	394.3100192	81.49	6	2	-137.962510083741	4	189.32922	-115.23941	-0.303209101552914	356.413463559003	0.937767783322455	0	0.057293863982351	43.4	380.065800827846	1.0906	4	0.010524493367431	1.606
WATVAS	0.019022959409148	0.004215925352551	14	0	1.54425498685335	2.0566	-0.026936039244954	0	-0.01237107258207	0.009708893880137	0	9	0.426585579133802	287.35676	77.943	3	1	-169.82374105276	2	225.39531	-83.14632	-0.269086265801295	301.785519909445	0.976667862454225	2	0.046033351981617	92.73	308.995034556683	4.5874	4	0.012945191840182	1.513
WAWGIO	0.01641325845473	0.004345402563061	19	0	1.67440261032926	1.9458	-0.034158317496684	5	-0.014415398469973	0.002537609532271	0	12	0.46406815407985	397.361696	98.448	2	1	-173.142003098356	1	263.8526	-124.49238	-0.315913050183123	365.992148514609	0.928745164807072	1	0.050285515250906	47.3	394.071659679258	6.8013	2	0.005075219064542	1.632
WAYBEH	0.017365553694064	0.001884445552032	16	1	1.65518223463907	5.9164	-0.035767644818714	3	-0.013370805198123	0.009519805769298	0	14	0.466525122065824	418.8211696	101.994	6	4	-141.349111021632	2	251.34809	-123.88964	-0.294851327407051	393.488516942504	0.936483563435402	1	0.057903048884849	74.78	420.176639832341	4.9192	6	0.014279708653946	1.56
WAYXON01	0.06362655730048	0.00349744515056	8	0	1.7422850170201	5.7383	-0.02864301811318	0	-0.03109381234424	0.028437403399211	0	5	0.397279854217584	295.1686	70.324	13	7	-67.7578848156613	6	194.91567	-98.53386	-0.350255890662672	279.400428794345	0.993177837942162	0	0.054098470482397	173.1	281.319636947654	2.0544	3	0.010664026274704	1.818
WAZHUE	0.021145977797557	0.004193301907946	11	0	1.42993361850546	4.6818	-0.02387604368517	0	-0.026051567625047	0.011170223516107	0.003723407838702	9	0.452766215446383	231.27366	63.2822	4	3	-176.414382857088	1	200.69065	-71.11688	-0.264797148456041	271.510876117841	1.01094572443006	1	0.044653002700749	82.59	268.571170100067	2.2979	4	0.014893631354809	1.5
WEBFIW	0.031775013118293	0.006545455423572	13	0	1.48990445899896	4.8824	-0.029971676350991	0	-0.018827748238787	0.011251642373777	0	9	0.495780078127647	239.22946	69.45	5	3	-190.611975632098	2	196.25503	-71.48562	-0.268110210369248	258.437546734137	0.96928228393629	0	0.041311574317235	63.12	266.627742007842	3.4327	2	0.007501094915852	1.521
WEBNIE	0.03510611524211	0.00070852641051	17	0	1.55173162237129	1.01	-0.036092677950938	0	-0.025604259126575	0.009122657646048	0	13	0.553261110241087	307.30342	80.092	6	3	-195.246769463223	3	207.40576	-99.7294	-0.303265724481927	304.792718621656	0.92683987499787	0	0.041452793546365	66	328.851538268524	0.2172	1	0.003040885882016	1.512
WEBTEG	0.028052338990764	0.001296943882511	15	0	1.53182990705055	1.6276	-0.027928030435211	3	-0.01939666118255	0.008891297183579	0.00296376572786	12	0.491608353679785	311.2558896	75.9907	4	1	-169.635344307393	3	209.94377	-96.00229	-0.284528296898038	330.343896654398	0.979061919311899	0	0.0579024187316	55.4	337.408584828393	2.9944	4	0.011855062911438	1.556
WEBYAH	0.02760771919479	-0.001904151446805	5	0	1.67129838389331	9.0577	-0.021163321920496	3	-0.02597056505023	0.009907135519276	0	8	0.466603123000279	203.1827296	37.726	3	1	-94.4962204110482	2	104.42355	-53.33891	-0.264217904910231	218.172491993896	1.08073222238084	1	0.058328424960961	45.76	201.874698908547	2.0346	3	0.014860703278914	1.628
WECLOJ	0.046786261361393	0.0005629749489	9	0	1.49201422604406	3.3119	-0.025521714062247	0	-0.02375602128965	0.01521553915945	0	7	0.494684742147933	177.15678	48.006	4	1	-167.08364195827	3	118.49001	-54.43007	-0.276060953845538	198.185397456858	1.00516589194534	0	0.04004644919973	52.21	197.166854789811	0.4917	0	0	1.536
WECLUP	0.031288691700161	0.002935025707987	10	0	1.48826901790466	2.8264	-0.026427798509778	1	-0.019677570396323	0.009279246626579	0	8	0.498873587775396	193.1744232	53.076	3	1	-182.2187400221	2	131.14502	-60.00331	-0.278392755950533	212.076998298249	0.983957385516999	0	0.043060678670398	29.54	215.534739024107	2.1785	0	0	1.525
WEFTIO	0.08375634401403	0.002592893353662	3	0	1.83209240635524	5.4617	-0.021244825245784	1	-0.027857713433982	0.037388512669965	0	1	0.278370960703654	236.0750432	46.25	12	6	-3.38875295395901	6	108.30576	-69.90804	-0.326719704909049	225.840262050199	1.0554789373815	0	0.055647973751583	168.17	213.96946357876	0.8466	4	0.018694256334982	1.919
WEHJEC	0.053396461369596	0.002655277785742	8	0	1.51507844378789	4.4778	-0.022975184330314	0	-0.028346147774303	0.023498033502141	0.004699606700428	6	0.433284824056626	194.14424	49.873	6	2	-123.619428523865	4	132.09379	-61.15881	-0.287422353266219	221.830393072975	1.04251560164439	0	0.046777322925122	95.48	212.78376335383	1.7607	3	0.014098820101285	1.513
WEKHAZ	0.019104526369125	0.002533057041767	21	0	1.64880431213723	9.2997	-0.029213153820438	6	-0.019760719948564	0.006073991787468	0.004049327858312	16	0.474297193715857	490.4187592	111.4399	5	2	-153.338343179757	3	322.35175	-140.35995	-0.28418172786316	468.08395312984	0.947712695718802	1	0.062863178773464	95.67	493.909130102786	7.20940000000001	11	0.022271303220718	1.617
WEMQAK	0.031424162785124	-0.00065788901499	11	0	1.57493630626069	10.0689	-0.032225843644543	0	-0.022553563243584	0.015037463199763	0	12	0.557057203689856	252.28958	70.879	5	2	-158.54796698302	3	168.6994	-76.14087	-0.286241382655724	260.931369085724	0.980936465072551	1	0.04357196780159	50.13	266.002313479523	1.6205	1	0.003759365799941	1.539
WEMSEQ	0.030907925610072	-0.000747763366322	11	0	1.56320118688542	8.6086	-0.032377641646039	0	-0.028097842819766	0.014925416493461	0	12	0.553610552371111	252.28958	69.602	5	2	-158.54796698302	3	169.19942	-78.21669	-0.291854168747489	261.674900920518	0.976401720530994	1	0.043190267661787	67.35	267.999221445669	0.922	1	0.003731354123365	1.515
WENZAU	0.033884761523531	0.000615260489142	10	0	1.55415819279792	5.4627	-0.024728376669804	2	-0.027212308846519	0.015144873578873	0	11	0.52431799775607	247.1954464	54.753	5	1	-139.161139499049	4	147.24127	-64.07953	-0.242619095210898	268.941558066246	1.0182714742546	0	0.056488968113708	60.99	264.115773510319	1.7786	5	0.018931091973591	1.506
WESHAH	0.030234954322937	0.000968578474086	9	0	1.54214140537452	7.1082	-0.025636223300217	1	-0.031322632076059	0.014349310727205	0.004783103575735	7	0.481101054670378	194.1624832	48.4495	4	2	-160.690157469103	2	130.28892	-60.91306	-0.291353475094967	211.807974859832	1.01309948192127	0	0.044311620540123	65.98	209.069275662991	0.5545	1	0.004783103575735	1.633
WEVNEU	0.033948356323281	0.000458207065604	21	1	1.63910945709591	5.364	-0.038689147717823	0	-0.022899240049147	0.01496011874641	0	16	0.48851800131458	461.87224	115.546	8	1	-148.95894154626	7	305.73852	-145.90414	-0.311820465713252	425.051656151188	0.908403321339975	1	0.053460221149657	127.78	467.910724417211	4.7757	2	0.004274319641831	1.548
WOTXIP01	0.043621836190312	0.002798691966248	6	3	1.87024934970584	2.7312	-0.02314587738594	0	-0.015412929841106	0.016597135455883	0	1	0.222897212427702	271.44214	59.116	6	2	-50.1027585473648	4	146.85325	-81.03512	-0.336237715830937	239.206753334267	0.992536721762716	0	0.04776457736003	91.64	241.005444019686	4.5096	2	0.008298567727942	1.975
XABBAH	0.012338124626641	0.002814740782466	11	0	1.68725288830727	7.2541	-0.027953009119191	4	-0.021085590688895	0.013314762452534	0	7	0.391665149895604	305.2513928	62.5075	4	3	-128.418742468061	1	175.19297	-89.49797	-0.29791105263351	288.266889108261	0.959551287851883	1	0.054210359381095	51.08	300.418427610675	3.0229	3	0.009986071839401	1.674
XABBOV	0.014096605837177	0.001457089630858	7	0	1.74197801867546	8.5872	-0.023411332808244	4	-0.025716505815482	0.012994259490407	0	6	0.389865237988409	242.1939528	45.8685	3	2	-105.700409543834	1	127.99978	-65.86809	-0.285302351199163	235.150875664494	1.01853716592696	1	0.055356125710258	38.19	230.871178324146	2.1986	2	0.008662839660271	1.805
XAGGEV	0.01428550662225	0.003758271911607	15	0	1.51886088383863	3.9469	-0.029053186058569	1	-0.016347943694558	0.005990232565519	0	12	0.470027817220842	305.3902832	81.3725	2	1	-183.371911552686	1	226.37569	-91.5381	-0.274167253802871	323.52310098327	0.96898930760385	2	0.048630450024876	77.41	333.876853381684	4.8079	4	0.011980465131038	1.505
XAGGOF	0.013752762950498	0.004571320430557	18	0	1.5276676596873	2.7479	-0.030545649805968	1	-0.015041031914747	0.005389119281529	0	12	0.45547086334792	341.4223832	94.0715	2	1	-192.137373610835	1	285.34093	-98.53299	-0.265503018137849	352.720922946945	0.950427563426031	2	0.047724266903275	77.41	371.118154102647	6.0911	3	0.008083678922293	1.527
XAKDOG	0.042900117511513	0.003549972914229	8	0	1.66400412050921	5.0032	-0.028161623145289	0	-0.014978126917485	0.037791514561031	0	9	0.417790400335705	371.22656	73.6395	18	11	-58.1854919001485	7	216.94891	-112.4212	-0.303469101197753	366.767295573923	0.990049399370838	0	0.063391827059797	133.38	370.453530709678	-0.688399999999999	9	0.024294545074948	1.611
XAKNOQ	0.036471476908405	0.002636536458401	15	0	1.63039412643045	6.7563	-0.030864931034642	1	-0.017036710567342	0.016913523736131	0	9	0.425006291411355	348.3057632	84.535	7	2	-135.513118032725	5	235.62501	-103.48573	-0.291718058450968	335.495218051396	0.945734388978437	1	0.051871913152335	114.37	354.745710805537	5.179	4	0.011275682490754	1.571
XALBAR	0.020849679611624	0.004930839248659	15	0	1.53091515280788	3.2312	-0.029613896391477	1	-0.017206539920169	0.011053215083297	0	7	0.446332040116113	250.2272832	68.3645	3	2	-207.811072138116	1	213.01022	-75.93526	-0.279776253728702	262.850152787588	0.968446424479595	0	0.038649780535933	42.85	271.414242588415	2.9803	0	0	1.554
XAMFEA02	0.048096662963524	0.004561662897883	13	0	1.58896803372999	4.9322	-0.03127296590115	0	-0.020628362211409	0.018040984369719	0.003006830728286	10	0.467567470466518	318.2417	87.4177	10	4	-125.690630737581	6	239.27417	-101.57145	-0.305408156976609	322.869654336505	0.970814397890223	0	0.055889849347802	149.49	332.576087703444	5.1058	5	0.015034153641432	1.523
XAMQEL	0.016610634753907	0.000977183368241	22	1	1.64886329285083	2.5048	-0.040460324469889	3	-0.017207449390167	0.008471463963946	0.002117865990987	20	0.556984760379142	468.8534096	117.9027	6	2	-170.629024684393	4	290.08104	-139.81655	-0.296112716222073	422.903977103679	0.895653950560843	0	0.056220971549419	60.03	472.173406748068	4.6428	4	0.008471463963946	1.588
XAPGAA	0.027605714004157	0.001887178704688	13	0	1.57543583104453	4.4282	-0.027085559501445	3	-0.019504870702659	0.007101330967782	0.003550665483891	8	0.44623246486211	267.2033296	60.5427	3	1	-167.662581402204	2	165.02069	-79.4609	-0.282139074948928	275.088969057076	0.976748907430166	0	0.051823404006454	46.17	281.637345037669	2.6506	3	0.010651996451674	1.592
XAQDEC	0.027481948398297	0.000806613424603	14	3	1.58400234260106	7.7243	-0.024248258750751	0	-0.020242637120858	0.012630964995357	0.002526192999071	11	0.401559808999315	377.60714	85.9107	6	2	-124.997636432404	4	255.11033	-108.0021	-0.272834148905	392.565402791631	0.991695972209828	0	0.059469709097646	88.42	395.852573563312	3.61608	8	0.020209543992571	1.566
XAQDIG	0.032658064236484	-0.000487884727465	15	3	1.60946113253928	6.1909	-0.026272555502565	0	-0.01970775777441	0.014162111102038	0.00236035185034	14	0.444564461353846	410.63376	92.2537	7	1	-120.788899578057	6	265.79271	-116.96993	-0.276090190709592	419.882328917727	0.991070031985851	0	0.062686658038721	90.93	423.665649617505	3.2655	10	0.023603518503396	1.548
XARXAT	0.018872644592776	0.004133744827801	8	0	1.52628804440674	4.7462	-0.026686064985137	2	-0.020573353264491	0.008630848372065	0	10	0.540580017883593	212.9923064	60.66	4	3	-150.240168487137	1	140.49654	-58.56875	-0.252749000295692	233.998614142271	1.00980327896765	0	0.050985406853454	28.07	231.726930399251	0.5573	1	0.004315424186033	1.529
XASWOH	0.02347856312963	0.002413250479243	5	0	1.75045993710523	6.4224	-0.023396026248607	0	-0.024091356088167	0.020170933460738	0.004034186692148	3	0.275836758149348	261.30462	59.3724	7	5	-58.1696565487438	2	171.51883	-78.45647	-0.316508047186877	251.367469638132	1.01406330085297	3	0.0488056910577	192.29	247.881438394129	2.7406	3	0.012102560076443	1.812
XATQIW	0.023849526119703	0.001733761006167	16	0	1.68978992678634	4.1891	-0.026149897191795	6	-0.019918924143877	0.010377142039009	0.005188571019504	10	0.433546390024748	392.2526192	81.3182	5	2	-138.686135763603	3	252.85536	-114.99826	-0.298338319564715	381.445272619919	0.98957794352133	0	0.059837411151709	70.92	385.462585455955	4.4644	7	0.018159998568265	1.637
XATRAP	0.025231882217597	0.001872134523258	15	1	1.62718315613215	4.9181	-0.025990331213812	3	-0.019820913517439	0.010927386681794	0.005463693340897	10	0.42827462134341	358.6997096	81.3262	5	2	-142.737779344999	3	251.3737	-106.40043	-0.290669660429792	361.463386614113	0.987462549210816	0	0.054360013688328	70.92	366.052755016376	4.099	6	0.016391080022691	1.577
XATRET	0.037469561214171	0.002039867230917	15	0	1.63498082542907	3.742	-0.026539207359439	3	-0.023143560318978	0.015998958673856	0.005332986224619	10	0.440286756181586	369.2522096	85.1382	8	3	-129.992451641649	5	258.70991	-113.12835	-0.301655966081922	371.337837735699	0.990169786662092	0	0.057207134877952	116.74	375.024407670018	3.877	7	0.018665451786166	1.618
XAWPEU	0.029722363103112	-0.001913845010271	3	0	1.55155526283759	3.1168	-0.022653473096782	0	-0.039512730611447	0.035009359943986	0.029174466619988	8	0.567995116801945	160.13462	34.3456	8	6	-79.9327465853418	2	100.4923	-45.2243	-0.263878966152465	188.419737431166	1.09940906804649	0	0.06044513404556	148.62	171.382739061779	-0.8364	4	0.023339573295991	1.601
XAWPIY	0.053412740176379	-0.003617298591462	3	0	1.64629839995914	2.227	-0.018034051048335	0	-0.040296654835406	0.038605107699698	0	2	0.33458686496708	154.08698	30.2349	8	6	-51.9187279807808	2	95.04781	-47.38356	-0.304874572832517	173.056418485323	1.11347694562498	0	0.04335859674027	90.97	155.41984875869	-1.9901	2	0.012868369233233	1.797
XAYBOS	0.024384544379479	0.002400360468491	21	2	1.6209121577711	2.3569	-0.033745096705326	0	-0.018407094120084	0.008807854209673	0	12	0.422862576778715	443.30258	119.6605	5	2	-162.417281667975	3	312.43973	-130.90615	-0.288250571087385	423.256785087505	0.931996014076372	1	0.051005656494543	84.27	454.140123664543	4.2124	3	0.006605890657254	1.618
XAYGOX	0.03742570088773	0.00412434096733	10	0	1.52159700664155	5.8592	-0.025342498271166	0	-0.024825762278516	0.019731800628311	0.003946360125662	8	0.471696313669292	232.19552	63.1287	7	4	-144.70563428614	3	193.04837	-70.82232	-0.279490379654887	256.918279780051	1.01389205487771	0	0.045114462686126	107.09	253.398060024288	2.2973	3	0.011839080376987	1.505
XAZBAF	0.030478657487581	0.004736277346909	16	1	1.55775324519241	7.6498	-0.029979622867494	0	-0.014833141293333	0.011449963367362	0.00286249084184	10	0.446622206606889	327.7219	90.7357	6	3	-165.994399519837	3	306.13666	-104.38762	-0.298808606251525	335.30709486421	0.959813488252941	0	0.047871577237011	87.28	349.346095848828	4.2565	3	0.008587472525521	1.585
XECCOB	0.040183542393588	0.001638039258181	15	0	1.51112243560337	4.8552	-0.029787757479366	0	-0.024671470204901	0.014248775732264	0	13	0.492276031286235	319.33242	83.7165	6	1	-157.829261432334	5	227.33942	-102.74654	-0.292802481145224	341.994764957506	0.974601341497586	1	0.053291839182205	105.41	350.907340669152	3.9965	6	0.017098530878717	1.502
XECNAY01	0.015716417462332	0.005352059895401	24	0	1.50566163615543	1.4484	-0.032250480792465	0	-0.014907040743309	0.012877911201638	0	14	0.469228334854729	422.45856	119.281	6	4	-200.729747315334	2	432.99909	-140.57927	-0.301727892641847	430.860960657637	0.924764865266911	1	0.048927829344477	106.08	465.914068365129	6.3353	4	0.008585274134425	1.51
XEFFEX	0.024019202511081	0.002526671575477	13	3	1.66119122336064	5.4761	-0.027370242545157	0	-0.015824866624853	0.008709657274998	0.005806438183332	8	0.38166620633985	344.58052	81.6789	5	3	-130.013153384295	2	229.4282	-100.15647	-0.290776175857875	333.749884040128	0.968949035186619	0	0.050891037959581	71.09	344.445241101714	4.4676	5	0.01451609545833	1.67
XEHKII	0.065927899033056	0.002163710266226	2	0	1.86603111028001	3.4108	-0.019557052606068	0	-0.032468589217806	0.035277884775423	0.00587964746257	1	0.263580009980362	191.12544	48.7697	9	5	-4.1857326790196	4	108.32875	-59.66223	-0.350792879230793	185.814715738061	1.09252502189754	1	0.044991474579182	141.33	170.078224309528	-0.0756	3	0.017638942387711	1.906
XEHZOD	0.017043532143442	0.003940901083587	13	2	1.5848964347117	4.5872	-0.026114728871154	1	-0.015178398496176	0.003359390575047	0.003359390575047	8	0.406312608583374	284.1131232	70.6342	2	1	-163.315229783796	1	194.85771	-83.91782	-0.281912733586473	292.195409788555	0.981598505715606	0	0.046476966164491	29.1	297.673038505227	4.4578	3	0.01007817172514	1.596
XEJMIM	0.038885176724196	0.004058215287015	4	0	1.69660258787449	6.9217	-0.021421146499323	0	-0.032132538083843	0.042108589229732	0	2	0.330201352637097	194.11108	43.2782	10	8	-57.6989216689743	2	119.58992	-54.89256	-0.288931032601052	202.898614170391	1.06797179992286	0	0.046041001058858	66.4	189.984992286357	-1.6477	2	0.010527147307433	1.706
XERWIE	0.074101343798632	0.001443307576646	6	0	1.76831791146346	2.7372	-0.025948069496282	0	-0.028516704429205	0.035014739850697	0	4	0.350950181887245	304.13076	70.8975	15	6	-26.3044750882811	9	154.93261	-95.48799	-0.334348712871599	288.460892895225	1.01003831218262	0	0.060866487085207	170.24	285.594011054771	-0.8186	5	0.017507369925349	1.848
XERWOK	0.072521007311567	0.001705739830965	5	0	1.74224931025493	2.2576	-0.026868732879214	0	-0.02448694063965	0.037213681357835	0	6	0.385636973516923	310.13534	71.447	16	6	-15.4771139593443	10	148.58935	-97.1837	-0.328778476815949	294.512450109673	0.996353861299699	0	0.063267298030391	232.34	295.590213024813	0.5895	7	0.02368143359135	1.801
XUYYUO	0.017358729135911	0.003105292137296	21	3	1.58704144896308	5.1067	-0.035120618469119	0	-0.011542583615601	0.004565263359741	0.00228263167987	14	0.452372240015473	418.70036	113.4387	3	1	-179.603380326685	2	344.47224	-126.6327	-0.289055812727533	395.151662571159	0.901985703338413	0	0.050772007793321	46.17	438.090826837533	5.8987	0	0	1.527
XUZXOI	0.01171403400611	0.002710222987823	12	1	1.74889145512496	7.5752	-0.028521443648452	4	-0.018341891163686	0.009328440756617	0	7	0.373157037659299	338.7083928	69.7225	3	2	-125.181427154763	1	195.65785	-99.06263	-0.308033291716563	312.23618580071	0.970892253771347	1	0.055304951660347	38.19	321.597154151612	4.2813	3	0.009328440756617	1.685
XUZYOJ	0.012786306857488	0.002635751151291	13	0	1.68483035054251	7.9914	-0.032451852667903	4	-0.019258830268505	0.012140723865918	0	10	0.446847883716644	334.2893128	71.2045	4	2	-138.801924630359	2	191.392	-95.72159	-0.290532348049144	310.142160225461	0.94133758161912	1	0.05764732103602	47.42	329.469646470515	3.6365	4	0.012140723865918	1.628
XUZZAW	0.015964591983015	0.002284003403023	13	0	1.66756719657946	8.9032	-0.029292775904612	4	-0.020194038768648	0.012016327255153	0	10	0.442209489633395	334.2893128	71.2045	4	2	-138.801924630359	2	199.98099	-95.32589	-0.286366772532186	323.718672930174	0.972477378133226	1	0.057785221859517	47.42	332.880414711123	3.6365	4	0.012016327255153	1.629
XUZZOK	0.014390583109588	0.003088019925582	11	0	1.70452061704122	9.4046	-0.027201422841012	4	-0.018885916918276	0.01345102875131	0	7	0.395682529160735	305.2513928	62.5075	4	3	-128.418742468061	1	182.17012	-85.225	-0.286590981332586	291.177842004105	0.979160381135361	1	0.054643150928383	51.08	297.375024167621	3.0229	3	0.010088271563482	1.75
XUZZUQ	0.012196031606679	0.002853444465285	11	0	1.72021793182323	7.6608	-0.028617607519221	4	-0.021961137582431	0.013574902308684	0	7	0.39958124354827	305.2513928	62.5075	4	3	-128.418742468061	1	175.16286	-89.01922	-0.30210680377381	288.616028717941	0.97948359864159	1	0.055140920265883	51.08	294.661420689649	3.0229	3	0.010181176731513	1.75
YAFMUR	0.042408203494123	0.00012677028468	8	1	1.73665669414903	5.1714	-0.025423017197157	1	-0.019343098220105	0.015747861450871	0	5	0.345742422662548	265.6460032	59.166	5	1	-87.3342708737581	4	155.68305	-82.77568	-0.325884985035406	256.826262394953	1.01111609928518	1	0.05001092712761	88.34	254.002742688519	4.0353	3	0.011810896088153	1.682
YAHVEM	0.032616955610954	0.001975497715071	18	1	1.55713816485679	6.8932	-0.035397542411087	0	-0.021140093242265	0.013032706920907	0	14	0.504699818493734	359.76046	91.67	6	1	-169.001340503067	5	235.11671	-112.53194	-0.293319158652213	355.814818501598	0.927446049529393	0	0.049741240254116	81.35	383.650152676963	3.8269	3	0.007819624152544	1.531
YAJXOA	0.04781754181057	0.001620571228947	6	0	1.67406808873016	5.8069	-0.022477193596703	0	-0.02908212164031	0.046862714012564	0	8	0.417837812794663	344.20452	100.036	18	12	-46.4839915524642	6	213.72495	-93.098	-0.272676559321355	358.031860623632	1.04864654323696	0	0.062851661489657	166.02	341.422820618336	-4.0298	9	0.026360276632067	1.725
YALHEC	0.052986516866681	0.003073189390459	8	0	1.56445012887585	7.0562	-0.02515968753303	0	-0.032672907508382	0.01971572985058	0	5	0.426883052089299	191.1436	51.1857	6	3	-129.74538514499	3	131.39312	-59.08335	-0.291217841816822	205.143015082822	1.01113606652661	0	0.038010150663526	91.57	202.883688826881	1.3545	1	0.004928932462645	1.581
YALWUH	0.031424433025642	0.005717541988404	14	0	1.51966560461311	8.6661	-0.028858911873461	0	-0.019352229279795	0.016211698957708	0.003242339791542	10	0.488448320395587	282.2542	78.3964	7	4	-170.059471214246	3	226.34103	-89.33401	-0.289651215360971	300.86557008131	0.975508409779466	0	0.049312533432649	110.76	308.419247917429	3.9984	3	0.009727019374625	1.525
YAQZUP	0.017042387316164	0.004264364164713	19	0	1.55873057489422	6.8839	-0.025752911125536	4	-0.015225492257136	0.007794487597721	0	11	0.451460491735594	361.2897528	83.295	3	1	-183.78600412937	2	308.97763	-119.73557	-0.311092471790362	379.390619060327	0.985718491652505	0	0.058318685376727	42.25	384.887391555675	3.68218	2	0.005196325065148	1.517
YAYJOB	0.034154771360495	0.003803776512587	10	1	1.60467058666486	3.6232	-0.029241829604778	0	-0.015486467277983	0.01685473463571	0.003370946927142	11	0.492316007554541	286.67174	74.7402	8	4	-119.997876316654	4	194.16387	-89.72483	-0.302457639976835	293.738955218867	0.99017842847693	0	0.05453421856448	82.68	296.652549450799	1.769	5	0.01685473463571	1.603
YAYKES	0.047036052130887	0.001218962477758	10	1	1.67876301103694	2.374	-0.029184402767773	0	-0.024327208988408	0.022348709649836	0.006385345614239	9	0.442782385869925	316.65466	76.512	10	4	-93.4772284734417	6	201.14247	-97.16002	-0.310200153793177	307.349855430854	0.981267525706167	0	0.056403794941439	119.98	313.217188360198	0.8337	6	0.019156036842717	1.731
YAYZUX	0.004632761268678	0.001670324711803	15	0	1.65433709349566	8.046	-0.034829171918785	4	-0.009751565323967	0.004617983720771	0	18	0.494698332639065	431.4718938	99.107	2	1	-140.913002384769	1	267.59957	-129.92566	-0.299997291395229	398.735104055906	0.920676109715098	3	0.056910512203697	86.31	433.089443560444	6.952	3	0.006926975581157	1.507
YEBBAM	0.035203962445553	-0.000190156809417	12	0	1.55918874261494	8.4368	-0.027188682068367	0	-0.029817046616804	0.014340634194307	0.005736253677723	13	0.479891249450867	327.37932	78.9025	7	3	-129.513373049953	4	227.92359	-100.71055	-0.288850631411498	347.605305191457	0.996976105150244	2	0.060626613768891	117.75	348.659615206197	2.5514	6	0.017208761033169	1.527
YECSUY	0.017739029544316	0.003175751112113	14	0	1.63267148119689	4.8904	-0.028932702056786	5	-0.014529004214219	0.003264211236625	0	8	0.429175813410841	301.211436	65.3475	2	1	-164.668382644011	1	167.85864	-85.78676	-0.280026105945672	295.427303418	0.964337123422928	0	0.056616131633451	20.31	306.352722758797	3.6587	3	0.009792633709876	1.605
YECTAF	0.015798396427825	0.003010275104643	16	0	1.58582889633191	7.4007	-0.030759847525518	5	-0.014390069234103	0.002773935776487	0	13	0.498129168898409	344.279236	79.5545	3	2	-174.277138223927	1	207.7095	-97.74929	-0.271150252657182	349.035523063189	0.96820212468976	0	0.062758429620698	23.55	360.498613009169	3.7247	4	0.011095743105947	1.536
YECTEJ	0.017048607920078	0.003116942340311	15	0	1.62316985595914	5.3595	-0.029800593730108	5	-0.013953061224562	0.003100818086262	0	10	0.464051540052572	315.238016	70.3135	2	1	-172.56801920743	1	181.33011	-90.56298	-0.280819326329789	313.162772305737	0.971060788309597	0	0.061080223417887	20.31	322.495538977415	3.9671	3	0.009302454258786	1.59
YECTIN	0.015594586281611	0.003758554975849	15	0	1.62939280878516	5.2677	-0.027310486829137	5	-0.016608653327665	0.002971189704228	0.002971189704228	11	0.479776877599497	330.252656	74.6532	3	2	-167.144757194625	1	222.35037	-90.15361	-0.267863477830992	333.385566882451	0.990551763859375	0	0.060402576171826	32.34	336.565517367329	3.7734	4	0.011884758816912	1.584
YEGGEA	0.01443398211239	0.00514726632221	17	0	1.65440853655993	4.4344	-0.026438008335132	5	-0.012338400679402	0.005944068736313	0	6	0.38186390211363	335.227656	75.93	2	1	-171.823532363929	1	253.57628	-96.37337	-0.286424967815074	327.626527502676	0.973717299657762	0	0.053333235096258	36.93	336.469864115415	5.19248	2	0.005944068736313	1.677
YELDAY	0.038229797631396	-0.00037959449442	14	0	1.59698588411576	28.713	-0.034031659207651	0	-0.069641169213756	0.014566173999221	0.005826469599688	11	0.474225933108891	330.12354	89.334	7	2	-138.130107292561	5	347.00571	-98.93621	-0.288224409936694	320.959495514316	0.935030371672744	1	0.049745742393868	70.03	343.261037542693	1.869	2	0.005826469599688	1.625
YEMVAR	0.043677413303669	0.000112501013942	8	1	1.60373488518195	4.3229	-0.024711352117746	0	-0.031905582316429	0.009825416064802	0	5	0.403403527612168	196.5905	50.1994	4	2	-134.289296786976	2	128.08628	-62.42731	-0.306687147278195	204.956964106987	1.00689372386495	0	0.036680009421744	65.72	203.553720962986	0.8698	0	0	1.716
ZAJBIZ	0.029737500046762	0.000657249194607	13	0	1.56460724328459	1.2083	-0.034034714941525	0	-0.018998193455332	0.015130045916356	0	13	0.494455375695575	311.37662	75.047	5	1	-146.446448034538	4	204.84758	-89.89147	-0.272012413717753	310.9707927399	0.94100047456008	2	0.0518738887442	88.28	330.468263456806	3.8576	4	0.012104036733085	1.549
ZAJCAS	0.029815981444387	0.001440907882509	9	0	1.50324028515005	7.506	-0.025688916980787	1	-0.025624571093658	0.011794607496659	0	11	0.511642123207233	230.2592432	53.631	4	2	-149.396825603742	2	151.41882	-65.97055	-0.259365581196238	260.852933085828	1.02555265336653	1	0.049328369812343	45.76	254.353525613278	1.8805	4	0.015726143328879	1.502
ZAJCEW	0.034028772299506	-0.000353401148976	13	0	1.58381012708402	1.817	-0.031565521174024	0	-0.022246791702138	0.017480683378885	0.002913447229814	13	0.486005501170563	327.37602	76.6377	6	1	-134.402024925344	5	217.58736	-90.67075	-0.264164445412672	330.307800972903	0.962334347730512	2	0.053970354270891	106.3	343.236009139519	3.9149	5	0.014567236149071	1.583
ZAKMOR	0.019343351206177	0.003410585403667	10	0	1.58476355816575	4.9915	-0.026777441803037	0	-0.018277365060065	0.008146627024165	0.004073313512082	6	0.382618801437247	234.29744	66.8959	3	2	-150.236383291256	1	196.06962	-66.45531	-0.270693312172623	238.371120105807	0.970960304417194	2	0.043001841702412	111.93	245.500376298994	2.7257	1	0.004073313512082	1.686
ZALCIC	0.02266775383472	-0.000191690072934	6	0	1.82028159755906	3.7043	-0.0218240818003	2	-0.02467163997531	0.021477879320371	0.010738939660186	2	0.303447616031526	204.1540864	41.377	4	2	-86.2093936514023	2	114.90652	-56.84451	-0.305224881451408	190.425413995464	1.02248351533157	1	0.041681381421006	94.48	186.238126229069	1.3807	0	0	1.95
ZALDID	0.021606249328973	0.003638869243417	15	0	1.66255408925105	8.2051	-0.029212428059431	4	-0.017660744209902	0.009263923735786	0	8	0.432864698001213	324.2298328	72.2275	4	2	-157.91267434537	2	201.88538	-91.84831	-0.283625246366928	312.236773860688	0.964179220184372	0	0.054351674857854	44.12	323.836862819945	3.2898	3	0.009263923735786	1.602
ZAMLIM	0.04366060009522	0.001668003644114	19	0	1.58312814153139	9.771	-0.03713854148355	0	-0.023003189140163	0.017455562130058	0.002493651732865	14	0.513075278582838	382.32366	99.0013	9	2	-159.027563190832	7	256.99624	-123.30252	-0.307473542664669	367.022345587154	0.915225908073727	0	0.054047098169149	146.01	401.018308539391	2.8723	4	0.009974606931462	1.507
ZAMQUD	0.047176359717418	-0.003700529790174	12	0	1.55865631103308	5.2799	-0.033262377488042	0	-0.029826208450435	0.020552789726044	0	19	0.57404712702664	365.35956	83.184	11	3	-111.670815456423	8	203.87563	-110.05214	-0.28273481154014	363.506502996998	0.933884090018345	1	0.067017513336756	144.05	389.241563147154	-2.0691	9	0.023121888441799	1.544
ZAPYUO	0.032681955471036	0.001673993386869	8	0	1.57519933088195	8.155	-0.031023872101906	0	-0.027452385381617	0.018436050516176	0.00737442020647	11	0.514901810265906	257.26964	78.0584	8	5	-115.054384186179	3	161.21788	-80.54992	-0.29700447883879	264.057103887747	0.973634021285936	1	0.053579908230368	121.67	271.207761966854	1.7179	2	0.00737442020647	1.511
ZARPIV	0.027726923595626	0.002243728609514	8	0	1.52159555483407	8.325	-0.025607059914682	0	-0.028438017032178	0.017601322686913	0.004400330671728	8	0.471633314041958	208.24032	52.5672	5	4	-145.98517712612	1	147.05843	-63.68418	-0.280231450557857	226.816301599073	0.998066728774345	1	0.042765453958655	96.93	227.255648405002	1.0034	2	0.008800661343456	1.553
ZAVXIH	0.030474102621685	-0.000294207304862	14	0	1.64081066070445	5.4156	-0.033170239205476	2	-0.011686079125193	0.010998403920089	0	11	0.435712062543863	359.3682464	82.738	5	1	-131.341598688336	4	229.94709	-104.72291	-0.287946215966784	343.602912976808	0.944770906259539	2	0.054323670199065	88.28	363.689134265547	5.0769	5	0.013748004900111	1.572
ZAXFAJ	0.023864593263748	0.000525179041348	15	2	1.67919959219813	3.8766	-0.034034697311924	0	-0.016774131414012	0.010895830733363	0	12	0.45862560032966	371.23838	90.916	5	2	-142.226673869227	3	261.24896	-110.64202	-0.301384180479341	341.845425726	0.931172473921229	1	0.048885748626542	67.88	367.112898308158	4.184	1	0.002723957683341	1.569
ZAXVIH	0.013930615902134	0.003367194232864	9	0	1.69565903257586	6.2417	-0.023162775973475	4	-0.01351500443938	0.008722171306473	0	6	0.427466763421847	234.1503528	48.048	3	2	-136.664325367611	1	129.22758	-62.99871	-0.274742770353411	236.497449005098	1.03138563188318	0	0.054230581728868	29.27	229.300701594304	2.4502	1	0.004361085653237	1.639
ZAYKUJ	0.025575277324049	0.001574093568651	17	0	1.6238025386503	7.2297	-0.041407897999623	0	-0.022007119175371	0.019636283407462	0	14	0.502151777396197	398.39586	102.603	10	6	-148.595921654407	4	258.28193	-132.79354	-0.325946448265021	364.916838840909	0.895701308454412	1	0.052484761489386	135.18	407.40907197132	3.1541	3	0.007363606277798	1.549
ZAYTUS01	0.03508299011118	1.99E-05	11	1	1.53171655199945	1.9847	-0.029986505545926	0	-0.025314735307252	0.010866092332598	0.003622030777532	11	0.50836751320144	254.66964	68.9878	5	2	-153.92490443698	3	161.76815	-78.21573	-0.283299781347171	274.116485870924	0.992858348453535	0	0.055676171882968	60.85	276.088211674792	0.8847	1	0.003622030777532	1.508
ZAZFAL	0.032864699133725	-0.002025565651171	9	0	1.66313763714961	18.2851	-0.030044065910893	2	-0.036211327422895	0.012745418601045	0	12	0.478833588780828	314.3293864	69.038	6	2	-101.804035462591	4	181.1828	-87.02469	-0.277291525669049	303.128116844484	0.965873684732376	2	0.05947162794248	91.52	313.838260257059	2.6106	5	0.015931773251307	1.649
ZEDJIF	0.03545225334313	-0.003511981605375	7	0	1.67348829332966	7.7847	-0.027388101658844	3	-0.033811902589496	0.013368791798153	0.008912527865436	9	0.516401299989532	226.1531696	49.7665	5	2	-109.66019200113	3	105.64468	-62.09321	-0.276703732189672	228.905202651659	1.02006199858804	0	0.054305410198948	69.64	224.403225459341	1.0299	2	0.008912527865436	1.5
ZEFQIO	0.047172229926372	-0.000989905877784	11	0	1.50822368248901	5.1847	-0.025208393224919	0	-0.031977375630501	0.023441614155925	0.010046406066825	13	0.545229801172404	271.22342	64.4499	8	1	-126.832704933814	7	171.36142	-86.0985	-0.288326830914841	302.526167450061	1.01310024134786	0	0.058820489897026	132.81	298.614248721895	-0.0111	7	0.023441614155925	1.544
ZEKWOF	0.00416092201902	0.00058180795233	6	3	1.7842061259866	5.6607	-0.036750241750782	0	-0.014710481880485	0.01730712798206	0.005769042660687	15	0.473204678862407	372.496483	96.0834	6	5	-79.4638375149437	1	204.6952	-106.63426	-0.307588797515379	337.914272777234	0.974720927653394	0	0.05671598029351	74.06	346.677970268629	4.5894	2	0.005769042660687	1.597
ZEKWUL	0.004551722997198	0.000560011264993	5	3	1.80676715002016	4.3414	-0.033484025983715	0	-0.015823884703451	0.018211748455049	0.003035291409175	13	0.442528933720912	358.469903	91.3707	6	5	-69.1829350036117	1	196.41044	-99.02276	-0.300562932740774	325.595200322203	0.988276314406516	0	0.056219675063058	65.27	329.457658324768	3.7621	1	0.003035291409175	1.614
ZEMNEO	0.029615122686196	0.000450237321948	20	0	1.55075892593761	5.0466	-0.029041606433865	3	-0.020966658633152	0.008780835142822	0	18	0.5174423367505	425.4214296	103.566	5	1	-169.243942571717	4	276.39034	-126.38334	-0.277437818334803	444.885771085429	0.976617153322091	1	0.060213147521182	79.9	455.537535432479	4.9643	8	0.017561670285644	1.501
ZENZAX	0.024982830981675	0.001296864165373	6	0	1.77705790617161	0.2837	-0.018798377190376	4	-0.02388446643345	0.011027756508276	0.005513878254138	2	0.313634860667185	194.0864928	33.9637	3	2	-98.9249675390085	1	93.89543	-56.95747	-0.314056555243726	189.564606199383	1.04523615987704	0	0.047617084118507	41.99	181.360551305155	1.9152	2	0.011027756508276	1.947
ZEQTOI	0.039631842651188	-0.001274542275351	15	0	1.75581176936144	3.0291	-0.029757137087859	3	-0.017156096506135	0.019211446872222	0.002744492410317	6	0.366853483753397	385.2714496	82.375	7	1	-112.128734285532	6	239.35546	-117.14648	-0.321507625255397	343.512351740226	0.942767042201325	1	0.056245613551229	108.76	364.366101447647	3.83268	3	0.008233477230952	1.698
ZEQZOO	0.029032684879031	0.000147458803418	13	0	1.56042543801171	4.1225	-0.028902634560466	2	-0.025065791000744	0.015754145664364	0	12	0.51172669100766	298.2421864	68.699	6	2	-150.213491058286	4	182.58507	-86.74805	-0.273328283159912	312.753650578322	0.985433313654518	0	0.059633776488596	79.63	317.376778565018	0.90108	4	0.012603316531492	1.521
2-MNDPy	0.063656793625215	0.003540855853713	6	0	1.67926813233242	4.8853	-0.025844016184904	0	-0.024793061873383	0.029115459856677	0	5	0.39396752961424	243.1338	59.386	11	5	-55.9362787074442	6	146.03607	-75.95557	-0.315925907032283	243.26677542674	1.01183200491434	0	0.054757931595652	153.59	240.422099958515	2.0955	4	0.016637405632387	1.71
23-F	0.062273761115764	-8.59E-05	6	0	1.92025517728728	0.396	-0.03485503925106	0	-0.026920071930583	0.04623512611676	0	6	0.424226542614967	350.15944	84.334	18	8	-22.846735190118	10	167.69389	-108.74528	-0.359132266814457	288.087054766478	0.951410093552435	0	0.053601293086363	214.7	302.800082444785	-1.1502	4	0.01321003603336	1.967
24-DNI	0.085367373989675	0.003567480660087	3	0	1.68419325145549	1.0063	-0.018184913942884	0	-0.034315185824121	0.032081660612293	0	2	0.327060717517383	158.07238	36.2317	8	4	-30.3658362074386	4	88.76675	-49.79688	-0.319513320742214	171.409962558895	1.09982324887605	0	0.040287853496472	120.32	155.852281477105	1.2725	2	0.012832664244917	1.77
24-DNT	0.053963521626248	0.004653076935349	7	0	1.52105049837178	5.4438	-0.023373426384979	0	-0.022521556230207	0.020117064138994	0	6	0.443225915793497	182.13354	49.052	6	2	-114.201920195479	4	116.75589	-58.12445	-0.292323322173436	205.108991612677	1.03154768493915	0	0.044489933816541	91.64	198.836170743553	2.8578	2	0.010058532069497	1.518
34-DNP	0.069689310209851	0.003257669022425	3	0	1.68690161442561	4.4492	-0.019116593448885	0	-0.03441664019687	0.032133251355545	0	2	0.328436373718081	158.07238	36.2317	8	4	-30.3658362074386	4	83.70453	-47.21904	-0.303460256217504	167.449658636944	1.07614039407622	0	0.041224084950147	120.32	155.602056719269	1.2725	2	0.012853300542218	1.827
5-NT	0.063647678195212	0.0018185561564	1	0	1.70726748390378	5.4875	-0.01452490175538	0	-0.046482652813332	0.04468196944471	0	1	0.292407615583246	115.05094	22.9997	7	5	-6.9534416667956	2	55.09505	-32.62617	-0.291560306207581	129.07216441403	1.15343970130205	0	0.030649403105045	100.28	111.901960950649	-0.3689	1	0.008936393888942	1.899
ACAF	0.047995419113673	0.001052971708018	3	0	1.68879128527078	5.7549	-0.019546713906166	0	-0.02861499946559	0.041855774878621	0.005979396411232	2	0.324293785567984	170.08638	36.9969	9	6	-37.627939403496	3	100.0199	-50.60256	-0.302572765663127	180.79327158759	1.08103463930564	0	0.047729730554482	80.28	167.240960663125	-2.2446	2	0.011958792822463	1.773
ADNBF	0.062948752564778	0.004350167203256	6	0	1.76432824365405	6.0215	-0.025844047208292	0	-0.030216300171642	0.030845999212713	0.004406571316102	3	0.352908609229848	241.11792	58.7269	11	5	-49.7681798184059	6	151.13829	-76.42218	-0.336759786301973	226.690344752399	0.998927170823164	0	0.049674561928943	142.49	226.933805960644	0.2085	2	0.008813142632204	1.91
ADNP	0.066945658083136	0.002633183172548	3	0	1.71265806914255	1.5883	-0.021089486529662	0	-0.035445183941123	0.029793880657927	0.005958776131585	3	0.372464899180238	173.08702	40.6361	9	5	-32.3536681144548	4	100.89301	-53.50859	-0.318845708926792	179.98975763506	1.07251867172565	0	0.045980389085726	146.34	167.819696178774	1.4359	2	0.011917552263171	1.9
ADPy	0.053840775623713	0.003963584307977	5	0	1.6658675723926	0.8757	-0.023583128742089	0	-0.026282585305328	0.027244874264345	0.005448974852869	4	0.402138731563061	184.10966	46.2854	8	4	-69.5237827281849	4	111.85216	-58.60162	-0.319318753717379	187.703732403905	1.02279291765851	0	0.046194825415275	130.55	183.520758858613	2.1078	2	0.010897949705738	1.76
ADPyOx	0.06715001020167	0.003679241497195	5	0	1.7070247770531	3.8143	-0.024058205623799	0	-0.037014340736652	0.025685852395945	0.005137170479189	4	0.393523502821119	200.10906	49.6524	9	4	-55.9694798426418	5	130.69709	-64.26042	-0.33011673260428	199.268687944542	1.02367722113541	0	0.047312149514218	143.12	194.659687477977	2.1413	2	0.010274340958378	1.83
AHDPy	0.064655022147251	0.001529397204736	5	0	1.71169326215868	3.4963	-0.02375381619365	0	-0.030809446552792	0.030907319731943	0.010302439910648	4	0.398328097260582	200.10906	48.3084	9	4	-55.9694798426418	5	125.80654	-61.06031	-0.314535087350257	200.847432964954	1.03460930466463	0	0.045960664514941	150.78	194.128771179048	1.8134	2	0.010302439910648	1.85
ANQ	0.055255847183113	0.001463057025513	1	0	1.57232094104869	6.6398	-0.017619887290494	0	-0.054155373855227	0.039756984388932	0.023854190633359	5	0.499326313990916	119.0827	27.2225	7	5	-33.5901016688402	2	67.58296	-34.13777	-0.27144295779259	145.482706168919	1.15679073560346	0	0.046234566607111	109.89	125.764065782413	0.1089	3	0.023854190633359	1.722
ANTA	0.067441107969319	0.00242549340332	2	0	1.63947033599492	3.8564	-0.017502304556536	0	-0.042919224331025	0.03059594327745	0.007648985819362	3	0.398225346374725	129.07752	29.6091	7	5	-43.3847814863502	2	73.96862	-36.8243	-0.281668548507949	148.467810627678	1.1356281781229	0	0.035505546191816	113.41	130.736286301986	0.3995	1	0.007648985819362	1.819
APX	0.063582779983218	0.001441047553654	4	0	1.77507645039839	6.3336	-0.032367890204196	0	-0.034198654504148	0.036172269159114	0.011129928972035	8	0.413027842197317	384.18072	83.3398	22	12	-8.32941330319751	10	194.06088	-120.06032	-0.334065708489952	338.334035589962	0.941408446234569	0	0.070451876537407	310.58	359.391332150487	0.4119	13	0.036172269159114	1.911
Avrora	0.061813061848618	-9.51E-05	6	0	1.90060636066107	1.8004	-0.034536402564259	0	-0.026683185874654	0.04576202987127	0	6	0.419855248408006	350.15944	84.334	18	8	-22.846735190118	10	167.83838	-108.38711	-0.354286726105759	288.220264352878	0.942110310487266	0	0.05287609615561	214.7	305.930485150734	-1.1502	4	0.013074865677506	1.966
BAED	0.026203082480935	0.001255470817808	4	0	1.6032914332442	0.011	-0.024199154011489	0	-0.025360658964404	0.044533401754956	0	8	0.449321126992959	260.17092	54.622	14	10	-49.1984269417966	4	148.04288	-84.77149	-0.314596901794686	282.842483858714	1.04966149725415	0	0.06438826066528	122.84	269.460663841261	-1.5214	9	0.033400051316217	1.61
BC-HMX	0.061444881811655	0.001599758061405	4	0	1.81208103791517	0.5588	-0.029932233981247	0	-0.030012158714603	0.044520168684744	0	6	0.418661878267973	294.13924	76.778	16	8	-16.3188019388369	8	144.58079	-92.7232	-0.34400437541577	264.875599368282	0.982692197029045	0	0.056369067984896	196.24	269.540757695111	-0.6	4	0.014840056228248	1.861
BMNP	0.063552147053611	0.002866793090019	7	0	1.70165140688599	3.4447	-0.029079573160379	0	-0.024145292595884	0.029078257421581	0	7	0.410407631032314	317.17258	76.891	15	7	-47.9234365089189	8	187.71699	-99.29431	-0.320811722964251	306.490027734735	0.990243991513123	0	0.063217741555354	202.65	309.509606078406	2.2466	6	0.019385504947721	1.66
BNFF	0.05871583741093	0.005412380662038	6	0	1.82356580885184	1.3176	-0.024745906295162	0	-0.019191810804425	0.048212243803267	0	0	0.265878409594836	296.1136	58.526	15	8	-27.0166584716136	7	149.62762	-92.72116	-0.343868859357057	271.678025165818	1.00755439886804	0	0.055461390931522	208.4	269.641049129496	1.0324	4	0.014834536554852	1.839
BTATz	0.031033523892379	0.001971323798653	4	0	1.73323925629386	0.5123	-0.02469892650742	0	-0.043584888261782	0.042059394039953	0.008411878807991	4	0.396200319536391	248.16836	52.1808	14	14	-64.4723606184125	0	164.19833	-64.77901	-0.272456590710805	247.081156465628	1.03920837196351	0	0.051130515837543	184.54	237.759012659594	-2.074	4	0.016823757615981	1.76
BTNEN	0.082924547982715	0.001552291901866	4	0	1.8706685381531	2.2633	-0.030007552468368	0	-0.023011247136873	0.043538478922929	0	4	0.335138648752051	388.11976	81.049	22	8	16.48975563625	14	172.94627	-117.17035	-0.340094587591147	328.891248494941	0.954628312702184	0	0.069603236805457	323.98	344.522830633398	1.1103	11	0.031928217876815	1.96
BTPTAP	0.061637243242686	0.004080597850192	11	0	1.77996485819346	1.5682	-0.029436701075592	0	-0.028976486178511	0.033050198570667	0	3	0.335705455462533	389.19702	111.174	17	9	-63.7209401038065	8	288.92943	-133.33607	-0.367231965844358	353.708555678239	0.974178166775788	0	0.055933252023455	226.84	363.084051502508	-0.2743	4	0.011016732856889	1.868
CL-14	0.057413794129553	0.003977315138116	6	0	1.8146580078575	5.7831	-0.028483876854407	0	-0.030610649494113	0.029866129550323	0.008533179871521	4	0.389408707253822	256.13256	61.4343	12	6	-49.9741227745508	6	160.68212	-80.10136	-0.341759656416718	228.707418479124	0.975800769916765	0	0.052810166929102	168.51	234.379215030372	0.1952	2	0.008533179871521	1.91
CL-20	0.06468073802516	0.001503577805337	6	0	1.93737976605904	1.7619	-0.038635618614718	0	-0.027203388917243	0.047927041785136	0	6	0.397162951664976	438.18504	111.996	24	12	-10.9542763029975	12	210.85528	-137.20429	-0.365321985551662	347.901071357436	0.92632606578008	0	0.061405230089542	294.36	375.570853730064	-1.2738	6	0.015975680595045	2.044
CTA	0.024282736223635	0.001762776930455	3	0	1.68253994174178	1.5045	-0.020547753202292	0	-0.016027320748145	0.059570045523676	0	0	0.257967294513055	204.1125	52.371	12	12	-47.0328862759508	0	136.71679	-62.19082	-0.30872583154623	218.725436390168	1.08579035024569	0	0.049827628817494	49.44	201.443525760452	-4.3101	3	0.014892511380919	1.723
DAAF	0.034104352057884	0.004715877950809	4	0	1.70916782692164	6.4692	-0.023184488391209	0	-0.029358875531605	0.03881780389595	0.009704450973988	4	0.391944490813734	212.12636	42.3643	11	8	-52.7987186505251	3	134.94153	-63.95587	-0.31032830245686	214.140808791781	1.03905949022494	0	0.048616965501076	133.12	206.090999414695	-0.2176	3	0.014556676460981	1.747
DAAT	0.031403277816849	0.002162054080319	4	0	1.66433962258541	0.9632	-0.022613783287466	0	-0.039942230508038	0.045526512535662	0.009105302507132	4	0.38440608467531	220.15496	77.8568	12	12	-72.6760823376408	0	182.95604	-52.13116	-0.23733499092386	232.301305029191	1.05758682754621	0	0.051907890579489	126.2	219.652229943305	-4.9014	1	0.004552651253566	1.76
DAAzF	0.029256181442762	0.004919906749857	4	0	1.64879388523657	0.6401	-0.020914327637024	0	-0.031649813786179	0.040501393289627	0.010125348322407	4	0.39017545733412	196.12696	41.5808	10	8	-65.2638474588094	2	139.42543	-58.13745	-0.294330965913252	212.731565059257	1.07699059769785	0	0.049265912555035	154.6	197.524068932437	1.1948	2	0.010125348322407	1.767
DAAzFO	0.052347681073537	0.004359269361088	4	0	1.72590132366903	1.0741	-0.022667717793705	0	-0.031307190023744	0.036448740477327	0.009112185119332	4	0.378494500986296	228.12576	46.7488	12	8	-42.0820515841788	4	156.13444	-67.46158	-0.307361202701306	232.616701197287	1.05982322157898	0	0.053839236248098	107.83	219.486322304508	-1.8114	2	0.009112185119332	1.837
DADPy	0.05559681834272	0.003322278035492	5	0	1.68072743121349	6.5037	-0.024804534018961	0	-0.030806300890305	0.025415223649725	0.01016608945989	5	0.433433503237331	199.1243	50.6898	9	5	-68.2990473789487	4	132.27932	-59.75651	-0.303745013235409	202.855237746314	1.03112224716815	0	0.048804298008831	156.57	196.732480851257	2.2712	2	0.01016608945989	1.75
DADPyOx	0.063835657148724	0.003109452703896	5	0	1.70939174370665	3.2105	-0.025574430930418	0	-0.033087581903798	0.02392622886962	0.009570491547848	5	0.421680272913815	215.1237	54.0568	10	5	-55.7818594603942	5	139.07808	-65.89292	-0.315313816961513	212.461225486604	1.01667918138249	0	0.049734230869845	169.14	208.975682179011	2.3047	2	0.009570491547848	1.878
DANTNP	0.075292115520966	0.003307166572581	8	0	1.77581060950792	16.4433	-0.030378863013997	0	-0.035357381174844	0.033841561244118	0.005640260207353	5	0.37807660467471	379.2088	107.0508	19	13	-52.741392077399	6	239.98107	-115.66918	-0.326202136585578	349.133253030929	0.984601197067035	0	0.060593597294972	246.48	354.593569529409	-0.6886	5	0.014100650518383	1.865
DATB	0.061261784612117	0.003331353104195	6	0	1.75013370423807	2.7836	-0.027253390976172	0	-0.025609587337621	0.026009263012581	0.008669754337527	5	0.413828145193391	243.1338	61.7168	11	5	-55.9362787074442	6	156.45505	-76.91485	-0.333416427203872	227.595425063952	0.986598211824759	0	0.054851107330863	189.5	230.687043961902	3.3076	3	0.013004631506291	1.839
DATH	0.03821770392468	0.001306830332704	4	0	1.69259701960017	8.8777	-0.029812795001081	0	-0.029065434683532	0.047752630914893	0	8	0.429196576957904	320.18312	65.623	18	12	-29.9828423184832	6	170.78655	-100.1462	-0.318816301741936	308.597410672337	0.982422550208515	0	0.068336282047445	171.9	314.118818431884	-1.5895	11	0.035018596004255	1.715
Dazin	0.044309344339687	0.002046804008192	4	0	1.59848528210429	0.0007	-0.026133719850768	0	-0.029955482212279	0.032792587581178	0	8	0.54414749311075	176.13072	49.06	8	4	-72.6732962881206	4	94.9409	-56.43856	-0.308461070292591	187.930723555337	1.02712245189708	0	0.042011589203603	98.12	182.968177950187	-0.0904	2	0.010930862527059	1.635
DDF	0.082445086557467	0.003907122813508	4	0	1.8351675431884	2.5987	-0.022498071709746	0	-0.021226207119981	0.046033847581827	0	0	0.251868723331712	288.0916	56.564	16	8	0	8	171.24137	-86.17209	-0.330569404738958	271.070223174473	1.03986711146547	0	0.059115569963994	147.43	260.677754095385	-1.4025	4	0.015344615860609	2.002
DFPAO	0.068892606899547	0.000993509760653	5	0	1.82648312843499	5.1301	-0.025714350524082	2	-0.025768725190643	0.036248455846263	0	6	0.372293511213548	364.1315464	70.833	17	6	-8.78803287338578	11	158.92574	-108.07226	-0.326454378734657	331.675712489844	1.00189436828884	0	0.07048609633689	241.57	331.04858454921	1.4236	11	0.033227751192408	1.83
DFPNAP	0.072455330253721	0.001502355596152	4	0	1.88191439737247	4.8795	-0.026955196607805	2	-0.025183536728277	0.037312963553117	0	4	0.343689851373324	334.1055664	64.941	16	6	0	10	142.99277	-97.30554	-0.330068915230576	285.461702999854	0.968311101804015	0	0.069022236152319	232.34	294.803707680335	1.4495	9	0.030528788361641	1.93
DFTNB	0.068451952050352	0.003503331542065	6	0	1.827742648463	0.526	-0.021950231957789	2	-0.025289564095914	0.026513609046913	0	1	0.280523273241642	249.0854464	52.824	9	3	-41.7527404764504	6	126.66742	-75.98828	-0.335787258011229	231.173770028891	1.02154182674117	0	0.057260841722573	137.46	226.298878790269	3.259	3	0.013256804523457	1.85
DHT	0.024863139604929	0.001548961535261	2	0	1.55555414283946	0.9338	-0.021453728115471	0	-0.038532889936751	0.039547954091773	0.026365302727849	6	0.519957345920231	142.12264	32.0342	8	8	-78.8051784008516	0	91.76559	-42.51116	-0.280204900678	169.579611876551	1.11775445089907	0	0.050475007614402	127.66	151.714548521948	-0.6156	2	0.013182651363924	1.73
DINA	0.069835568922761	0.00133445594673	4	0	1.63875650985234	3.0235	-0.020654757331671	0	-0.027568207715037	0.036988307731977	0	8	0.459921918958966	240.12832	50.723	12	4	-26.6524165079737	8	123.67069	-76.94405	-0.316225577727181	261.382383085844	1.07423244681075	0	0.065036812703808	159.16	243.320134168218	0.4663	9	0.036988307731977	1.67
DINGU	0.075772117224211	-0.002013060439877	4	0	1.79729713648231	4.8392	-0.026277076473587	0	-0.042419757969692	0.027978602361041	0.009326200787014	4	0.395436084481638	232.11116	61.5574	12	6	-27.5729956284739	6	115.65849	-72.92071	-0.340036591495797	219.025402984561	1.0213374428453	0	0.051535873903554	156.32	214.4495969661	-0.3478	2	0.009326200787014	1.98
DINOL	0.064619729815076	0.001789935504982	6	0	1.66706593454935	6.8092	-0.022062357640092	0	-0.035086749634501	0.033447807087227	0	2	0.310570336505957	210.10388	47.008	9	4	-60.9222447486453	5	137.26229	-66.92651	-0.319792142214479	217.366317770038	1.03863238057615	0	0.051045999138355	108.71	209.281283575484	0.0568	3	0.014334774465954	1.719
DMNT	0.081795548638819	0.003063908091436	3	0	1.66847592032616	5.8663	-0.019368022793968	0	-0.032867641574273	0.034830330709768	0	3	0.358590853245601	173.08702	49.7	9	5	-32.3536681144548	4	92.70684	-52.62074	-0.305466296065452	187.063811136629	1.08591573428639	0	0.050814876822737	107.24	172.263652906326	-0.6727	2	0.011610110236589	1.671
DNACP	0.052788761258199	0.001771678017322	3	0	1.62487475843783	3.3694	-0.021550404614957	0	-0.033238128336557	0.036218289962287	0	6	0.487336807795148	162.10414	44.253	8	4	-49.3509912825175	4	85.43483	-51.72701	-0.312243974510352	178.703194415049	1.07872068541853	0	0.043803045537148	98.12	165.662155950699	-0.1329	2	0.012072763320762	1.688
DNAN	0.057537764123848	0.003668566223827	7	0	1.56446629619279	7.223	-0.023230280391969	0	-0.027294322909612	0.023775542604192	0	6	0.43622536996916	198.13294	50.578	7	2	-96.9046338281762	5	125.5564	-61.17692	-0.290902893570645	216.368940044826	1.02885779045191	0	0.048398462681355	100.87	210.300142597734	2.558	3	0.014265325562515	1.556
DNAT	0.072799610971288	0.002649910493424	4	0	1.75351035500235	0.0077	-0.020653655892196	0	-0.037965982786838	0.041554186818626	0.008310837363725	2	0.321900170078655	254.12328	75.5414	14	10	-31.4807836574437	4	169.84042	-74.87012	-0.311116695361298	257.292481945927	1.06915798618091	0	0.054588738555506	165.14	240.649637632123	-2.7104	3	0.012466256045588	1.88
DNATA	0.068357573665564	0.001984070644096	2	0	1.7655956539437	4.225	-0.020227257691816	0	-0.034908804870088	0.042091130078932	0.010522782519733	2	0.320600353254386	202.08848	42.8294	12	8	-7.91732413445833	4	116.53701	-61.80434	-0.325176814297817	205.172642104561	1.07949354593265	0	0.053300063692504	167.26	190.063796932938	-0.3338	4	0.021045565039466	1.915
DNBF	0.081687864622856	0.00399033351254	4	0	1.87153059185791	1.2797	-0.024027915272873	0	-0.02166472016642	0.043335507303863	0	0	0.256618794174527	260.0782	61.383	14	6	0	8	131.27766	-78.46308	-0.340023737642361	233.082696725413	1.01007569063483	0	0.058883154786007	141.3	230.757653992169	-1.7904	3	0.013000652191159	1.96
DNDAP	0.050067916189232	0.002283827352412	3	0	1.53491053672387	3.7693	-0.022605174972955	0	-0.029998959333873	0.033792759838397	0	8	0.533394493607393	164.12002	38.537	8	4	-58.4937779071682	4	87.93952	-49.93699	-0.281251451687067	188.962824822096	1.06426255959968	0	0.053472038888244	98.12	177.552825773721	0.2373	4	0.022528506558931	1.547
DNDMO	0.069754608109735	-0.001740932952086	4	0	1.65882871825437	0.8351	-0.024030061350496	0	-0.024778245056364	0.029080171805451	0	6	0.436353548594729	206.11364	43.744	10	4	-38.8135399481568	6	108.19596	-58.46422	-0.283358260345277	214.772861256497	1.04093861741452	0	0.059184129887196	132.26	206.326153784119	-0.667	5	0.024233476504542	1.52
DNNC	0.068929432543081	0.001601558447494	4	0	1.77960386991995	5.612	-0.028592470440522	0	-0.029358414759288	0.040270516658145	0	6	0.421827441312469	266.12584	65.308	14	6	-18.0365799878734	8	128.75834	-81.95915	-0.330053731536241	247.676301166022	0.997405261193404	0	0.058330511709937	189.76	248.320628336846	0.1632	4	0.016108206663258	1.82
DNPF	0.062520010780874	-9.44E-05	10	0	1.64174517880759	6.8715	-0.028410657488916	0	-0.026471596006943	0.031203319360266	0	12	0.460301964177081	380.22188	84.776	16	4	-58.91296944826	12	197.52156	-118.07777	-0.307034863888166	375.088596285559	0.975334104857669	0	0.071441898676326	235.88	384.574469832874	1.261	12	0.031203319360266	1.6
DNPN	0.066147585648799	0.001733892329542	6	0	1.69456837781261	2.6454	-0.030143477372119	0	-0.027644037974311	0.034415040824534	0	10	0.461622904366136	326.1778	74.453	16	6	-34.3371008082095	10	161.00567	-103.43829	-0.323621179379088	309.999205645143	0.969875937986423	0	0.067904189073119	232.34	319.627689999958	1.6353	9	0.028157760674619	1.725
DNPTB	0.073501931423781	0.000405203734523	7	0	1.70700198545948	2.2124	-0.02687766177694	0	-0.025686443593884	0.034731748673391	0	9	0.424942319172868	355.17266	77.649	17	5	-29.2815330999858	12	171.36497	-112.8973	-0.32676005412537	345.141949947291	0.998948621851122	0	0.068871550065294	255.4	345.505206571804	1.6793	11	0.031837436283942	1.68
DNQ	0.082264375949131	0.001842325255852	1	0	1.73395228654966	4.9851	-0.017705747461743	0	-0.039970752509089	0.042030233973806	0.014010077991269	3	0.374848061156342	149.06562	32.6201	9	5	5.36676397951453	4	79.92152	-44.34788	-0.31065862877371	160.193110522262	1.1221589860404	0	0.050123434915398	129.69	142.754380185924	0.2498	4	0.028020155982537	1.884
DNTF	0.064433271361842	0.005029317498985	6	0	1.83989107303379	1.5449	-0.025540674308788	0	-0.019051198107081	0.04615029821896	0	0	0.265253369681851	312.113	66.3335	16	8	-20.5053938797807	8	160.46643	-97.12587	-0.344799066559688	279.860935762678	0.993512741944986	0	0.056792875001587	181.95	281.688320589425	0.291	4	0.01420009175968	1.873
EDNA	0.059077598221064	0.001458207356691	2	0	1.57332379539745	0.0148	-0.017184438944195	0	-0.044960130980786	0.037875515758212	0.012625171919404	6	0.485221335360881	150.09344	33.5414	8	4	-31.9800785430729	4	79.43357	-50.81099	-0.32074874207256	180.635251470697	1.14027555226117	0	0.05191578316091	115.7	158.413684405052	0.3772	5	0.03156292979851	1.71
ETN	0.081693829787442	0.000950823597983	4	0	1.74787620135854	0.0033	-0.021960499447316	0	-0.021702052133082	0.041809758797359	0	6	0.38208973605249	302.11004	58.102	16	4	5.2960835065263	12	142.8989	-90.12419	-0.314005887142275	302.212283436194	1.05295188967218	0	0.068358954739566	220.2	287.014332184049	0.6496	11	0.038325612230912	1.84
ETNEN	0.068156230673774	0.001960604275811	4	0	1.70373310439774	5.8773	-0.026972575285952	0	-0.023450643038461	0.036480129175724	0	7	0.434522953737155	253.12708	56.696	13	5	-22.1232749968909	8	123.77014	-74.96029	-0.303840118027749	247.676637200295	1.00391952431952	0	0.063742624287642	186.52	246.709652716611	1.0767	7	0.028373433803341	1.71
ETTN	0.063970384008265	0.001357809287486	6	0	1.60892860663485	3.3348	-0.02454035098621	0	-0.019593202417252	0.032397358397073	0	11	0.506809909682711	269.16624	58.266	12	3	-50.5263958808504	9	142.64617	-84.20149	-0.30310064989973	289.734574801437	1.04295942887397	0	0.065823676998011	165.15	277.80042711177	1.5773	10	0.035997064885637	1.5
Fivolite	0.06851579835107	0.001089979331685	9	0	1.7187740954829	2.806	-0.029769276845284	0	-0.020464295943952	0.036004602456018	0	13	0.468055023558901	431.22402	88.693	20	5	-35.248500303856	15	220.88396	-135.54982	-0.325361158805654	412.16801811461	0.989329709153426	0	0.072142258789193	275.25	416.61340430917	1.7791	14	0.033604295625617	1.61
FOF-13	0.056251198812759	0.002898252911192	6	0	1.94237564421529	1.2349	-0.027842269717248	2	-0.016039996418786	0.044073189038815	0	0	0.263509235193572	398.1080064	70.89	19	8	-4.01900985229721	11	173.01394	-114.25298	-0.335699545719192	320.494312069016	0.941680426778835	0	0.066964138566277	270.35	340.342968755671	1.6041	8	0.023505700820701	1.97
FOX-7	0.07088696115197	0.002189254780996	2	0	1.68275314544285	9.2908	-0.019740847850272	0	-0.049117597418462	0.034217799015258	0.013687119606103	4	0.420179675048005	148.07756	34.6918	8	4	-21.6102966580487	4	81.95027	-40.98346	-0.280472759445976	159.159161067002	1.08921523696556	0	0.047159711052113	143.68	146.122782408372	1.0259	3	0.020530679409155	1.883
FTDO	0.056886485989589	0.004012072249306	2	0	1.82820822159751	1.4874	-0.019086877965327	0	-0.027073551018001	0.056438505353347	0	0	0.246862279768205	156.0598	43.368	9	6	-10.2524801390236	3	84.46525	-48.38989	-0.341381633226608	153.477773607154	1.08275701841839	0	0.032079228076514	97.78	141.747198121461	-1.025	0	0	1.84
HCO	0.06906902818229	0.001534714041834	6	0	1.83308282616661	1.225	-0.035246689099913	0	-0.030019592843754	0.040228415251221	0	8	0.425141643224942	384.17412	91.17	20	8	-16.6591128002063	12	181.16493	-120.6218	-0.346601704196404	317.466167220453	0.912225771654125	0	0.063655805187778	281.4	348.012714708549	0.5018	6	0.01724074939338	1.864
HMTD	0.036809408918713	-0.016325246723965	6	0	1.5991387111991	0.0944	-0.030353280661191	0	-0.031177987558776	0.037009258916864	0	12	0.624599680069107	208.16928	46.86	8	2	-92.2326291372099	6	112.59014	-59.12975	-0.273543528429933	206.199814868648	0.953912792135412	0	0.043401712005725	61.86	216.162123591039	-0.917	0	0	1.575
HMX	0.064156265145016	0.001632751789755	4	0	1.77761791256923	0.0122	-0.031946128100336	0	-0.03554895008086	0.04337618214979	0	8	0.462197284330804	296.15512	78.892	16	8	-21.6102966580486	8	147.76505	-94.09988	-0.340141127929445	268.675838964847	0.97117767751556	0	0.059040294216922	196.24	276.649520664608	-0.3508	4	0.014458727383263	1.894
HNB	0.0933794045886	0.002740883953928	6	0	1.87093811981777	0.005	-0.028340358153796	0	-0.020997799331973	0.038841057448195	0	0	0.260430828738413	348.0972	79.374	18	6	0	12	178.95638	-107.15893	-0.34684717968476	302.064568370341	0.97770893776139	0	0.066936844683625	274.92	308.951423786677	4.275	6	0.019420528724098	1.988
HNBP	0.070343136464643	0.003165769397683	12	0	1.79240745933816	0.0017	-0.033540114250885	0	-0.023553823065486	0.030535513843094	0	4	0.342579134197357	424.19316	104.81	18	6	-52.8061319989224	12	259.13258	-136.38478	-0.347048278139773	368.2027779826	0.936938418679434	0	0.063328703112882	274.92	392.985035773816	5.942	7	0.017812383075138	1.839
HNBPO	0.07111059744461	0.003332248629492	12	0	1.79124154670908	0.7671	-0.032088915883124	0	-0.025758394630958	0.031857061467417	0	4	0.337506413038951	440.19256	105.89	19	6	-47.2520480582407	13	263.23754	-140.81327	-0.345068999832148	385.601316505911	0.944932680141965	0	0.067163844224327	284.15	408.072791437353	6.0673	8	0.01960434551841	1.82
HNDP	0.069875391440813	0.003377576825729	12	0	1.78141458746681	1.008	-0.033533688879238	0	-0.024361884221968	0.029310762155588	0.002442563512966	5	0.355991567821899	439.2078	108.9177	19	7	-52.822377016073	12	282.3745	-142.1469	-0.347202831421174	384.944565522128	0.940251550258758	0	0.064194606255869	286.95	409.405935482043	6.0916	8	0.019540508103725	1.818
HNE	0.093993778845153	0.001669906350479	2	0	1.95634672634506	0.0028	-0.027765146468188	0	-0.011202468395371	0.047117037869143	0	0	0.248663321843415	300.0544	60.434	18	6	42.6589311804793	12	125.03828	-85.33279	-0.335052358159132	242.905146543247	0.953747582357315	0	0.066537799855419	274.92	254.684940792064	1.0934	7	0.027484938757	2.075
K-55	0.075166280459968	0.000491003614424	4	0	1.85266916636596	2.4484	-0.029065763235584	0	-0.029715133196202	0.039830676686272	0	4	0.365838443452268	308.12276	77.367	17	8	-5.19273551879128	9	149.22273	-95.69066	-0.346493067305092	272.959267843173	0.988377485998458	0	0.059982609680793	213.31	276.169046452358	-0.4375	4	0.014483882431372	1.99
K-6	0.075468411273103	0.000233886861786	3	0	1.79796186020994	3.1058	-0.024241250047796	0	-0.031981506039987	0.03668813518217	0	4	0.379763639323187	236.09986	59.758	13	6	-6.7767935144053	7	117.85707	-73.2916	-0.33611651606469	224.945038743988	1.03160174874973	0	0.057053641627738	164.25	218.054146395752	-0.1006	3	0.013758050693314	1.933
LAX-112	0.064031916684361	0.001981200301483	2	0	1.67862288409461	1.378	-0.02091282459341	0	-0.051617844681975	0.02806232721647	0.014031163608235	4	0.437141975407742	144.09216	33.1648	8	6	-44.4160181928011	2	92.2141	-41.18333	-0.288925020580965	156.749207269392	1.09968688632899	0	0.037642814844684	128.74	142.539853132793	-0.3396	0	0	1.86
LLM-105	0.071217894015026	0.002661765147462	4	0	1.77185385306216	7.5659	-0.025005754469639	0	-0.034976216153038	0.034561966299816	0.01481227127135	4	0.393583886165241	216.11176	53.7946	11	6	-37.017883709799	5	134.9509	-65.2734	-0.322282435867775	206.854129603952	1.02132649376423	0	0.052371190095739	165.52	202.53477302989	-0.608	2	0.009874847514233	1.919
LLM-201	0.051711144394616	0.00363118910689	4	0	1.73186682943582	5.4283	-0.021163914343778	0	-0.030243588089925	0.042119055901295	0.005264881987662	2	0.327249648976515	198.09648	40.8164	10	6	-40.3843622057293	4	103.68759	-55.65262	-0.293004476604187	201.174170289764	1.05915826554139	0	0.046932567730341	149.68	189.937780627085	0.7144	2	0.010529763975324	1.736
m-DNB	0.061622903716688	0.005071966419976	6	0	1.56774461087327	4.7565	-0.021299090127713	0	-0.024289389402893	0.022464694585209	0	4	0.392390094454028	168.10696	44.086	6	2	-95.1774988971308	4	102.59828	-53.52269	-0.30059272105721	186.48308790712	1.04732140378505	0	0.040132310109125	91.64	178.057172548145	2.5494	2	0.011232347292605	1.569
MBANF	0.061138471564036	0.004554946858534	5	0	1.74776303676133	1.148	-0.022825572255328	0	-0.024920900558954	0.038676631217918	0.007735326243584	4	0.367046066261298	272.13526	57.9304	14	8	-35.2765753324284	6	151.05952	-89.84072	-0.347473639579225	267.976999688366	1.03644475918311	0	0.057410281060916	193.54	258.55405926272	0.9429	6	0.023205978730751	1.782
MEDINA	0.06965085507258	0.001493490944217	1	0	1.63649766553419	4.4384	-0.015853540149985	0	-0.048325513719247	0.043457544448596	0.014485848149532	4	0.419900187946284	136.06686	28.7344	8	4	0	4	67.24971	-42.02388	-0.30437577216708	159.738092113722	1.15697087302767	0	0.046325720288279	115.7	138.065785265366	0.3347	4	0.028971696299064	1.73
MHN	0.076669127102652	0.000851212947706	6	0	1.83758362451634	5.2657	-0.029814146939735	0	-0.01973306427476	0.044053574061824	0	8	0.389072529210287	452.15712	86.096	24	6	7.0771859127199	18	204.77104	-132.20206	-0.323554068963095	387.842945135589	0.949214883771481	0	0.073331853573888	330.3	408.59340889661	0.8498	17	0.041606153280612	1.893
MNF	0.069697969238122	0.00418269389176	3	0	1.63759577751444	2.9449	-0.018040172749476	0	-0.024646148178069	0.033989061366489	0	3	0.361356075333299	145.07362	36.5555	7	3	-38.6010909495469	4	77.71713	-43.85615	-0.29812587472959	160.667366892934	1.09218659858323	0	0.043957738414104	70.65	147.106151184559	-0.3821	1	0.006797812273298	1.659
MTX-1	0.024909853445384	0.001541214320948	2	0	1.58101916159566	9.2673	-0.019283745281775	0	-0.059310665490856	0.04296495518374	0.012275701481069	5	0.457541461820155	155.1214	33.3645	9	9	-67.0442633962819	0	113.42425	-41.33965	-0.253736601365925	182.627178632657	1.12093836361213	0	0.046258846831208	106.5	162.92347961413	-1.6179	4	0.024551402962137	1.64
NG-N1	0.074099236903063	0.001059601606523	3	0	1.67860016451618	3.046	-0.019404027687954	0	-0.028754994483171	0.040238035690737	0.004470892854526	6	0.416824755173604	226.10174	45.8217	12	4	-7.07646035806713	8	112.18714	-70.90073	-0.316989567137697	241.986904889333	1.08189752395865	0	0.061405284085025	167.95	223.668970055413	0.5134	8	0.03576714283621	1.799
NIORDX	0.071459979977137	0.000731001765826	3	0	1.78672982277297	5.9815	-0.025281090210417	0	-0.027864201349367	0.036458940938967	0	4	0.375795942623099	236.09986	55.07	13	6	-6.77679351440531	7	116.21425	-69.38453	-0.316210810168495	226.996836012259	1.03450802968791	0	0.055570721737601	153.17	219.424914546811	-0.3925	4	0.018229470469483	1.93
NIRDX	0.069529246204355	0.001603262062917	3	0	1.83003221776921	3.5219	-0.027737903137248	0	-0.026140056800044	0.039343854304702	0	4	0.365441562751027	280.11266	70.959	16	8	0	8	138.64334	-85.80722	-0.337598676197149	257.088117102212	1.01148374227395	0	0.060324694900636	205.36	254.169302340187	-0.1497	4	0.015737541721881	1.95
NITRA	0.063095985602521	0.003074527607659	2	0	1.64172622740177	0.9784	-0.017693174941438	0	-0.039371417062503	0.030638042926348	0.007659510731587	3	0.398343269651355	129.07752	28.9864	7	5	-43.3847814863502	2	72.31149	-39.32389	-0.301201757462745	145.941532965887	1.11784073793646	0	0.035283992457969	99.42	130.556641937469	0.0045	2	0.015319021463174	1.83
NMHP	0.064932838036062	0.001393340155262	5	0	1.74130929147362	5.7718	-0.028830271790695	0	-0.029389385739956	0.038949788330062	0	8	0.449356711166308	296.15182	71.2	15	6	-27.0131718251807	9	148.11284	-92.58248	-0.327824363552019	279.091165251732	0.988231073758667	0	0.060895584351998	198.99	282.414885205166	0.1373	6	0.021245339089125	1.79
NQ	0.062238899389833	0.001700203206168	1	0	1.57202005717889	8.1374	-0.015550319762629	0	-0.061505692442711	0.036387441544525	0.018193720772263	4	0.466014106706628	104.06806	24.4208	6	4	-30.7491078434632	2	58.83285	-28.04081	-0.255083333684033	129.138223151537	1.17475238652259	0	0.037049236441232	97.86	109.928036438216	0.2134	2	0.018193720772263	1.805
NQ2Tz	0.064532293477636	0.002323501088532	4	0	1.74095471007084	0.0362	-0.024584751149221	0	-0.031739493819429	0.043964069792475	0.014654689930825	6	0.417076317420024	286.16844	79.9462	16	12	-39.1377889190017	4	220.07413	-90.24725	-0.330636366464912	281.624275610408	1.03177910901593	0	0.06244638550364	217.18	272.950162636079	-2.0814	6	0.021982034896238	1.76
NTMN	0.074384290368904	0.001608757595243	2	0	1.7347655681486	4.4454	-0.017370553114722	0	-0.029877711949914	0.049466410513103	0	2	0.314860397532582	190.07448	52.239	11	6	0	5	94.89778	-58.24913	-0.320152819623457	198.957016156305	1.09352104840554	0	0.05338355650886	116.47	181.941642958225	-1.3262	4	0.021985071339157	1.805
NTNATE	0.070625792289236	0.002273477399101	4	0	1.76819549246713	3.5479	-0.027657822404655	0	-0.031339869543448	0.040096603158743	0	4	0.3495875494101	292.12336	62.425	16	8	-10.9542763029975	8	141.50238	-92.14277	-0.335873825694303	271.402617076213	0.989302093922654	0	0.06096580771387	217.23	274.337453386035	-0.0155	7	0.025516020191927	1.84
NTNEMA	0.073430557192681	0.001909770275056	3	0	1.74510244765369	5.6106	-0.025881194288539	0	-0.025283248684013	0.039557957365943	0	5	0.389541738327912	239.1005	51.889	13	5	-3.34587338796866	8	111.55897	-70.07945	-0.308022210592082	227.804858424619	1.00127720859064	0	0.063855218457663	186.52	227.514275237792	0.6866	6	0.026371971577295	1.862
NTNT	0.068423649936361	0.003570366725923	4	0	1.73174679767184	3.6312	-0.021200468142692	0	-0.02899925559045	0.036898248039507	0	2	0.321067141617296	226.10988	48.321	12	8	-35.3810280205359	4	135.88455	-69.47651	-0.320445187362411	228.5835338438	1.05429149118945	0	0.048900293047871	153.06	216.812461974736	-0.1468	3	0.013836843014815	1.82
NTO	0.092632127459488	-0.001261130262247	2	0	1.68755087505659	1.3358	-0.01666033446406	0	-0.048574612071147	0.031254777255186	0	2	0.343809641207735	130.06228	28.0304	7	4	-24.60359759955	3	68.84387	-39.5457	-0.3089980112251	144.99884481861	1.13297664926623	0	0.035312119696303	107.36	127.980435353649	-0.4706	1	0.007813694313796	1.918
NU	0.080828839534934	-0.002056606391264	1	0	1.59592208200142	6.5122	-0.013615673347832	0	-0.058255571697728	0.027445814830031	0.018297209886687	3	0.397983185243282	105.05282	21.1241	6	3	-7.61521680236666	3	51.57515	-28.51884	-0.260907600602422	129.794778115328	1.18744114868606	0	0.037736927751724	100.94	109.306282891535	0.4608	2	0.018297209886687	1.823
PA	0.077302851663304	0.002424906663688	6	0	1.72433982928021	1.9203	-0.023438462061448	0	-0.029138313025892	0.031727750739845	0.004532535819978	3	0.344721050091551	229.10392	54.931	10	3	-45.3942472917967	7	132.34794	-73.06761	-0.331181559605172	225.310139981636	1.02122628007099	0	0.050348019723412	157.69	220.627048459793	2.6864	3	0.013597607459934	1.771
PATO	0.060156970848411	0.003707823443049	8	0	1.7195087820208	3.6059	-0.028824237988407	0	-0.030578580259863	0.028065651948522	0.007016412987131	5	0.390018316516256	295.1686	83.8814	13	7	-67.7578848156613	6	192.90398	-93.9024	-0.329429009441366	280.984578365981	0.985751922415243	0	0.054913904587371	173.88	285.045934962547	1.9278	5	0.017541032467827	1.936
Petrin	0.070506535963223	-4.62E-05	5	0	1.66586994821505	2.8157	-0.023467797160899	0	-0.025824042304762	0.036999845697775	0.003699984569777	9	0.466181147595649	271.13906	54.6208	13	3	-26.5546395270382	10	136.06727	-83.19156	-0.307807488335717	281.471127990474	1.04143883040262	0	0.066119704341282	185.38	270.271397391298	0.1596	10	0.036999845697775	1.715
PiC	0.066492060589396	0.003421375029652	6	1	1.75977237067446	0.0839	-0.023173289219599	0	-0.023265521441622	0.025685998721108	0	2	0.287978505346008	247.54958	57.918	9	3	-45.2434619359887	6	137.25598	-77.45718	-0.331594171070105	237.997253974204	1.01886619353477	0	0.052412354192033	137.46	233.590294274576	3.6342	3	0.012842999360554	1.797
Picramide	0.067311798208804	0.003747397209926	6	0	1.71067361531007	3.3578	-0.024797770047978	0	-0.026153201641507	0.027096147577193	0.004516024596199	4	0.380209393320015	228.11916	57.3124	10	4	-56.1110254833483	6	141.9584	-73.174	-0.330455583802257	223.761918074358	1.01051432571644	0	0.051539225567663	163.48	221.43369211091	3.1442	3	0.013548073788597	1.773
PNB	0.086918660225158	0.003077253711837	6	0	1.822128050126	3.2196	-0.02666429194955	0	-0.024787097633924	0.036202984845143	0	1	0.282367872499944	303.09964	70.552	15	5	-13.196980372527	10	160.45366	-94.26786	-0.341277790696404	273.554804583553	0.990350044465437	0	0.061678848380366	229.1	276.220318373601	3.8436	5	0.018101492422571	1.91
RDX	0.060809908823254	0.001615938871394	3	0	1.74119588550193	4.9371	-0.025725589151532	0	-0.030653269879448	0.042487437459964	0	6	0.446763364679835	222.11634	59.169	12	6	-21.6102966580487	6	111.67769	-69.05532	-0.325998176641975	219.706488450283	1.03719618750885	0	0.052319275158222	147.18	211.827319745532	-0.2631	3	0.014162479153321	1.806
Sixolite	0.06317541703289	0.001104897916348	10	0	1.71296480619142	5.7104	-0.033041537483667	0	-0.019281383789527	0.0347525031353	0	15	0.495692904487835	445.2506	93.5	20	5	-44.9185245342735	15	228.77827	-138.70475	-0.321355817283731	408.409054727916	0.946215796994448	0	0.069746963028287	275.25	431.623585259497	2.1692	14	0.032435669592947	1.655
Sixonite	0.064536926707565	0.00032005122077	10	0	1.67045103544744	4.6097	-0.030226774428076	0	-0.021730896897554	0.032838720363166	0	14	0.495411372949303	398.23716	84.51	17	4	-56.2478900763555	13	210.76649	-126.44035	-0.31939533048237	389.687941311666	0.984373333356274	0	0.068616628361726	237.27	395.874134443488	1.6382	12	0.030312664950615	1.62
TACOT	0.058487818579761	0.004325765540991	12	0	1.75778164460306	0.002	-0.029710299571287	0	-0.027728637031227	0.027267811024906	0	4	0.353569933738972	388.20896	108.496	16	8	-74.1868502983548	8	301.61652	-134.46505	-0.36665675728545	355.705579360007	0.969931251849329	0	0.059452551868504	214.48	366.732774804191	0.818	4	0.010907124409962	1.82
TATB	0.056057167166253	0.002947904663467	6	0	1.79804385848092	0.0205	-0.02978209850211	0	-0.025274884932634	0.025167085914633	0.012583542957316	6	0.446480928174683	258.14844	66.1212	12	6	-55.7818594603942	6	166.96433	-80.79367	-0.338890205708081	230.44925213338	0.966622687900605	0	0.054909395821342	215.52	238.406624444011	3.471	3	0.012583542957316	1.937
TATP	0.021610772798315	-0.007263847352975	9	0	1.41934995229521	0.0032	-0.028445600277953	0	-0.016541156576798	0.023076926886505	0	18	0.689334302683875	222.23562	49.887	6	0	-151.190884701562	6	137.18382	-63.45618	-0.244062271059479	258.686296104748	0.994947456958325	0	0.057610374797207	55.38	259.999957078722	2.0529	0	0	1.272
TEFO	0.078846999476885	0.000826295514127	5	0	1.80946880644147	4.3891	-0.027232221967286	0	-0.022427355367932	0.040775950644276	0	6	0.370476089189056	374.13294	77.025	20	6	4.27655474548699	14	168.80436	-111.98489	-0.32616359625319	336.72087505942	0.980722413022878	0	0.072368309354312	293.38	343.339634730633	1.0841	12	0.034950814837951	1.844
TENB	0.08083099399014	0.003565069230685	6	0	1.76274570206951	3.217	-0.024734929195992	0	-0.026919809793124	0.032903269318736	0	2	0.309996581839814	258.10208	61.73	12	4	-30.9954882967235	8	141.44405	-81.63872	-0.335772598874611	244.704162029631	1.00644586833457	0	0.056004700656104	183.28	243.136933369857	3.4122	4	0.016451634659368	1.83
Tetryl	0.07114051117879	0.003280102424994	7	0	1.71905295299573	3.7689	-0.028290651744974	0	-0.026182774061368	0.028842404264619	0	5	0.378770321785467	287.1433	70.413	13	5	-47.3631110320178	8	166.97848	-90.75002	-0.327181095482785	274.737897250327	0.990512687413169	0	0.059401683916007	186.52	277.369387329944	3.1319	5	0.018026502665387	1.731
TEX	0.059206423514331	-0.002789572977256	6	0	1.88519644648594	1.5081	-0.031346334824251	0	-0.029224902178586	0.043309625481388	0	6	0.465327721706178	262.13384	56.672	12	4	-42.7262653307181	8	122.94513	-79.12755	-0.342698455575978	222.884000533208	0.965302258888665	0	0.041897839291873	135.04	230.895554714448	-1.0266	2	0.008661925096278	1.987
TFTNB	0.066026324111707	0.003125581872782	6	0	1.88388725012443	0.0046	-0.021678105547334	3	-0.022781320445404	0.025487212879437	0	0	0.250282625043514	267.0759096	52.782	9	3	-35.9448368607185	6	127.6473	-78.99661	-0.335567235970643	239.89920795956	1.01906036381227	0	0.058915935703292	137.46	235.412166421727	3.3981	3	0.012743606439719	1.92
TFTNT	0.060165297450327	0.003073179521539	7	0	1.8431245625394	1.5311	-0.024349282148154	3	-0.022812129063068	0.023691477745384	0	2	0.306133501510285	281.1024896	57.91	9	3	-51.2268675403436	6	136.10835	-83.97189	-0.331569693862137	252.605195877129	0.997431729415222	0	0.058107102233807	137.46	253.255624848858	3.9996	4	0.015794318496923	1.812
TNAD	0.054317005984855	0.001543354619516	6	0	1.75946065098219	0.8627	-0.034685982610591	0	-0.030272507870372	0.039463574332384	0	10	0.495603844273002	322.1924	86.392	16	8	-44.6937916598902	8	165.72053	-100.41468	-0.330226849020214	291.013437236025	0.957035867673874	0	0.057055223002448	196.24	304.077879487786	-0.515	4	0.013154524777461	1.822
TNAZ	0.071660153597609	0.001860782320387	3	0	1.70407733763069	0.5819	-0.021583639872675	0	-0.032392998688494	0.037397290389633	0	4	0.381100142173531	192.08706	45.585	10	4	-16.6591128002063	6	92.30766	-59.62465	-0.318542907204317	198.756627718154	1.06185133194856	0	0.047716903800789	140.7	187.179336445737	0.2509	3	0.016027410166986	1.861
TNB	0.073999576405218	0.004211480950006	6	0	1.67225082458022	0.0018	-0.02226364591436	0	-0.026189910876377	0.028353776593396	0	3	0.343662844447865	213.10452	52.908	9	3	-56.3103964195598	6	121.96608	-69.45805	-0.328233005385489	218.639691644833	1.0332101618911	0	0.049225469435655	137.46	211.612022131735	2.9808	3	0.014176888296698	1.688
TNC	0.069178761912422	0.002346358211146	7	0	1.6937060304329	3.3545	-0.025927107514759	0	-0.027094501174122	0.029366185371038	0.00419516933872	5	0.395936831939723	243.1305	59.897	10	3	-62.5178659197427	7	145.11485	-77.20124	-0.323872274959144	238.191397775448	0.999253248694358	0	0.055661522550857	157.69	238.369400436449	2.9948	3	0.012585508016159	1.68
TNDPE	0.062689555582507	0.003907930104457	12	0	1.68024099081519	5.4815	-0.0293125060958	0	-0.025311829427777	0.026004710491769	0	6	0.38187842045123	350.19744	88.246	13	4	-82.2393219093777	9	224.79454	-116.10496	-0.335475096828708	336.868394105281	0.973351673614982	0	0.058770530665377	192.51	346.091143865986	5.2045	6	0.017336473661179	1.73
TNEB	0.061045125074604	0.002494161091779	9	0	1.62636077437597	4.1015	-0.025769744654757	0	-0.018439001175208	0.027476299551412	0	7	0.412868633981301	285.16718	66.8815	11	3	-75.7450419083991	8	161.19805	-83.43563	-0.286562795392592	293.609470012326	1.00841271864873	0	0.057541553559919	163.76	291.16002265993	1.8969	7	0.024041762107485	1.638
TNGU	0.086461973615369	-0.000575803206391	4	0	1.88944720549965	3.1193	-0.028117228526844	0	-0.031243152629475	0.035325350085337	0	2	0.31504061122579	322.10628	77.956	18	8	4.96730458033913	10	154.50497	-99.34188	-0.350928668913549	277.39844860705	0.979919731017328	0	0.062664622541626	230.38	283.082827936388	-0.275	4	0.014130140034135	2.01
TNHP	0.057497595563407	0.001815801965256	4	0	1.71356519960835	9.4928	-0.028715434623066	0	-0.035774705385895	0.03733337373952	0	7	0.477151814808773	221.12828	57.165	11	5	-39.7959048928522	6	109.63896	-65.41611	-0.305275510401945	211.377402944655	0.986428948027744	0	0.050378397304923	143.94	214.285482362699	0.0356	3	0.01400001515232	1.725
TNN	0.058797634777793	0.0048441457679	10	0	1.64428824438918	8.0718	-0.028562825117957	0	-0.024613558432608	0.022576413397078	0	5	0.389476848674707	263.1632	70.414	9	3	-100.317977589572	6	172.89584	-83.09283	-0.312656346735518	258.313046035978	0.971963685527773	0	0.048871671318894	137.46	265.76409168591	4.134	3	0.011288206698539	1.677
TNPON	0.071981538859807	0.0025969903916	8	0	1.7079655749274	3.537	-0.025151049970468	0	-0.028187351581374	0.032329022676455	0	6	0.386049991055044	318.15404	73.397	14	4	-45.2610942799909	10	181.78266	-101.88342	-0.329379139553478	313.663239349705	1.01404259777069	0	0.063716031397641	201.74	309.319588781846	3.0911	8	0.025863218141164	1.68
TNPy	0.080872719605177	0.003856533042669	5	0	1.709943321693	2.5742	-0.021382659478292	0	-0.030808013775133	0.033668909077926	0	2	0.312083025666041	214.09258	50.703	10	4	-37.3670119721104	6	115.92856	-68.67059	-0.3302948358625	217.470880434663	1.04600104292158	0	0.049343444906281	150.35	207.906944172107	2.3758	3	0.014429532461968	1.751
TNPyOX	0.085731603666978	0.003507322256693	5	0	1.74328890509888	2.9744	-0.022566397080736	0	-0.032282695323278	0.031938670218355	0	2	0.309792221912465	230.09198	54.07	11	4	-27.8149633898583	7	130.87877	-73.00277	-0.333087342293774	227.810150964419	1.03942189772089	0	0.054438674093657	162.92	219.170051606505	2.4093	3	0.013688001522152	1.875
TNT	0.066835597608985	0.003913122662658	7	0	1.63477357962537	1.6777	-0.024771049857038	0	-0.025299196231063	0.02600657507305	0	5	0.394537576054518	227.1311	57.874	9	3	-73.9660927103334	6	135.31977	-73.49105	-0.318541751503711	234.948639037842	1.01836823657476	0	0.053470749206134	137.46	230.710886887127	3.2892	3	0.013003287536525	1.655
TNX	0.060696673625347	0.003616349954676	8	0	1.60196200739752	1.6985	-0.02709045587059	0	-0.023630286706053	0.024002322708027	0	7	0.437767190973474	241.15768	62.84	9	3	-89.5679540456684	6	146.85116	-77.61662	-0.310496526791051	249.27596431993	0.997200356493598	0	0.056254212900816	137.46	249.97580746606	3.5976	3	0.012001161354014	1.623
Trinol	0.067675399309509	0.003140581691159	7	0	1.66156440117533	3.2018	-0.024914916497313	0	-0.026978712043057	0.028808900325142	0	5	0.389016052693342	243.1305	59.4	10	3	-62.5178659197427	7	144.04441	-76.57291	-0.315140190256578	245.81724755619	1.01167494043528	0	0.055078403267753	146.69	242.98046509922	2.9894	4	0.016462228757224	1.61
TTT	0.042273958028026	0.001901246530535	3	0	1.60780156729935	6.8118	-0.024002976679486	0	-0.031080570659455	0.050047437188702	0	6	0.460621259805763	174.11814	49.068	9	6	-55.1349790435391	3	96.99862	-54.08086	-0.300734271551221	191.788593029726	1.06650306257386	0	0.046462099637745	98.01	179.829387987757	-0.3636	3	0.016682479062901	1.586
